# Supplementary material for: Baseline Survey of Root-Associated Microbes of Taxus chinensis (Pilger) Rehd
Source: PLoS One. 2015 Mar 30;10(3):e0123026. doi: 10.1371/journal.pone.0123026 (PMC4378922; doi:10.1371/journal.pone.0123026)
Supplement: S3 Table — (XLS) [file pone.0123026.s003.xls]

## Sheet: Bacteria_genus.class.reads
Table S3 List of bacterial genus and reads number in meta-genome sequencing.
Class	TR2
Methylobacillus	833
Cloacibacillus	79
Ornithinibacillus	167
Tessaracoccus	68
Dendrosporobacter	4
Phaselicystis	84
Pseudochrobactrum	1199
Herminiimonas	1227
Humihabitans	103
Aggregatibacter	1661
Umezakia	218
Arcanobacterium	429
Loriellopsis	144
Nitritalea	1
Candidatus Portiera	558
Zooshikella	164
Profundibacterium	33
Candidatus Bacilloplasma	33
Prochlorothrix	889
Porphyromonas	1156
Brochothrix	45
Candidatus Microthrix	493
Natronobacillus	8
Thiofaba	22
Afipia	12713
Terribacillus	129
Desulfofaba	3
Candidatus Puniceispirillum	152
Hylemonella	237
Solibacillus	2820
Rhodoglobus	8
Nautella	414
Candidatus Zinderia	9
Thiomonas	2010
Ferruginibacter	173
Ruegeria	5800
Hippea	149
Rummeliibacillus	44
Akkermansia	24
Pseudoxanthomonas	11163
Sedimentibacter	18
Natronohydrobacter	10
Flavobacterium	33311
Klebsiella	9980
Isosphaera	223
Zymobacter	164
Belnapia	55
Mesorhizobium	86645
Ferribacterium	11
Demequina	164
Caldalkalibacillus	36
Boyliae	2
Thermodesulfovibrio	73
Candidatus Isobeggiatoa	12
Solibium	44
Candidatus Midichloria	24
Terasakiella	76
Salicola	1028
Tepidicella	3
Candidatus Riesia	40
Roseococcus	91
Arsenicicoccus	121
Marisediminicola	16
Sporobacter	4
Ekhidna	10
Succiniclasticum	3
Thermincola	173
Lyngbya	14073
Neokomagataea	30
Amycolicicoccus	190
Paenisporosarcina	269
Megasphaera	318
Nocardioides	2492
Thermovorax	5
Reichenbachiella	6
Zhouia	1
Chelonobacter	32
Tissierella	85
Pedomicrobium	500
Gordonia	3102
Stappia	1634
Sporotomaculum	6
Brachybacterium	1842
Aminiphilus	3
Luteibacter	2072
Fervidicola	17
Desulfocapsa	24
Aureitalea	84
Streptacidiphilus	2789
Cellulosimicrobium	3237
Thermosipho	14
Murdochiella	2
Desulfonatronospira	12
Coraliomargarita	84
Dictyoglomus	69
Syntrophothermus	509
Parvibaculum	728
Pectinatus	621
Thermothrix	16
Planktothricoides	381
Brackiella	4
Saccharothrix	1399
Oligotropha	6613
Rugamonas	55
Gemmiger	1
Mucilaginibacter	999
Luedemannella	98
Scytonematopsis	333
Hahella	877
Chitiniphilus	25
Mesonia	182
Singularimonas	10
Spirosoma	71
Conexibacter	218
Bogoriella	2
Kingella	626
Petrotoga	147
Duganella	3144
Candidatus Kleidoceria	9
Cellulophaga	2712
Candidatus Marithrix	62
Rubrimonas	22
Nitrospira	366
Jeotgalicoccus	243
Rhodopseudomonas	58418
Stenotrophomonas	93759
Ameyamaea	60
Yokenella	86
Acidobacterium	1086
Hydrotalea	200
Steroidobacter	211
Sporacetigenium	3
Gloeobacter	1450
Dialister	179
Melioribacter	19
Fodinicurvata	80
Deferrisoma	28
Moorella	213
Solentia	77
Chroococcidiopsis	2654
Eudoraea	893
Amycolatopsis	6695
Ferrovum	18
Polyangium	167
Microcoleus	6717
Phocoenobacter	4
Pelospora	36
Thermosynechococcus	591
Amphritea	586
Budvicia	26
Candidatus Regiella	231
Smithella	3
Candidatus Contubernalis	10
Coriobacterium	53
Loktanella	2935
Oceanobacillus	501
Flaviramulus	625
Roseivivax	229
Sporomusa	503
Myxosarcina	191
Alistipes	129
Kordia	90
Aphanothece	1679
Candidatus Cardinium	77
Flavisolibacter	566
Catenibacterium	297
Solirubrobacter	148
Snuella	81
Dasania	19
Halothiobacillus	981
Anaerovirgula	3
Marivirga	78
Actinoallomurus	820
Brevibacterium	2928
Cryptanaerobacter	17
Desulfosarcina	84
Cathayosporangium	4
Pseudovibrio	6164
Simonsiella	35
Diplosphaera	9
Ohtaekwangia	10
Niabella	788
Mycetocola	72
Glaciecola	1813
Photococcus	1
Denitrovibrio	84
Pontibacter	17
Marinobacter	16145
Roseospira	221
Roseobacter	5431
Nitrosopumilus	3
Azorhizophilus	53
Tenacibaculum	973
Methylophilus	288
Sorangium	5551
Xylella	5553
Dactylosporangium	2763
Psychrobacter	16243
Caldanaerocella	2
Candidatus Competibacter	181
Tatlockia	173
Nosocomiicoccus	23
Rhodopila	51
Mojavia	30
Flexibacter	551
Parascardovia	14
Vitellibacter	642
Leptobacterium	347
Oleispira	75
Geitlerinema	4760
Hydrogenimonas	2
Campylobacter	2343
Caldinitratiruptor	2
Daeguia	47
Marinilabilia	6
Nitratifractor	24
Rubrobacter	50
Bartonella	13766
Magnetovibrio	2
Thermochromatium	12
Treponema	457
Salinimonas	128
Candidatus Rhabdochlamydia	29
Arsukibacterium	10
Robiginitalea	173
Wohlfahrtiimonas	357
Lonepinella	11
Actinokineospora	317
Marinithermus	73
Ferrovibrio	27
Rhodothermus	97
Couchioplanes	98
Shewanella	23240
Albidovulum	61
Roseomonas	1915
Rhodobacter	5680
Malonomonas	17
Plesiocystis	61
Estrella	18
Subtercola	54
Candidatus Xiphinematobacter	8
Nisaea	597
Coccinimonas	63
Oleibacter	47
Quinella	3
Candidatus Magnetobacterium	34
Thiohalospira	276
Spongiispira	5
Garciella	8
Microscilla	35
Psychrobacillus	1045
Haloquadratum	6
Acidimicrobium	140
Candidatus Nebulobacter	17
Propioniferax	14
Maritimibacter	167
Candidatus Glomeribacter	286
Muricauda	1576
Cryptosporangium	172
Marinimicrobium	457
Geoalkalibacter	42
Methanosalsum	3
Solobacterium	1
Acidithiomicrobium	127
Methanosarcina	124
Caloramator	398
Trichotomospora	36
Aliidiomarina	35
Leminorella	4
Koukoulia	19
Sporohalobacter	10
Aphanocapsa	757
Kocuria	5403
Chloroflexus	64
Branchiibius	10
Pseudobutyrivibrio	405
Anaerobranca	4
Thermocrinis	2
Acetohalobium	799
Nodularia	15403
Actinaurispora	45
Oceanicella	34
Papillibacter	2
Candidatus Helioclostridium	8
Desulfocurvus	32
Caldimicrobium	31
Ancylobacter	1289
Bisgaardia	68
Saccharophagus	409
Halospirulina	154
Chitinilyticum	9
Ascidianibacter	84
Catellicoccus	1
Dietzia	1378
Actinotelluria	10
Hapalosiphon	1164
Actinobaculum	90
Staphylococcus	29503
Falsibacillus	8
Haloferula	4
Marispirillum	28
Seohaeicola	26
Salinibacillus	29
Neochlamydia	18
Azospirillum	16328
Leptospirillum	134
Methanosaeta	3
Pseudoroseobacter	27
Candidatus Arthromitus	554
Parapedobacter	14
Candidatus Magnospira	9
Halorhodospira	665
Gallionella	394
Helicobacter	4560
Candidatus Odyssella	8
Candidatus Phlomobacter	8
Wollea	130
Capsosira	35
Ramlibacter	997
Candidatus Marithioploca	134
Fulvibacter	47
Vibrio	22403
Insolitispirillum	311
Aquisalibacillus	11
Thalassospira	5670
Thalassomonas	650
Dechlorospirillum	180
Candidatus Sulcia	381
Desulfonauticus	16
Paucisalibacillus	16
Candidatus Profftia	55
Kinetoplastibacterium	206
Bibersteinia	45
Crocinobacterium	65
Tunicatimonas	1
Allokutzneria	59
Arenimonas	583
Methylobacter	163
Aeribacillus	262
Terracoccus	60
Tepidiphilus	15
Anaeroglobus	26
Jonquetella	322
Fusibacter	2
Eggerthia	3
Pseudolabrys	89
Dermocarpella	821
Rhodanobacter	4997
Panacagrimonas	27
Burkholderia	358936
Synergistes	18
Tropicimonas	78
Macrococcus	679
Myroides	3691
Thermosporothrix	16
Soonwooa	82
Saccharospirillum	171
Craurococcus	13
Albidiferax	622
Sphaerotilus	431
Brevundimonas	54959
Tistlia	14
Serinibacter	4
Candidatus Monilibacter	19
Kutzneria	125
Heliorestis	245
Nubsella	11
Sarcina	6
Cycloclasticus	264
Methyloferula	190
Propionispora	27
Wilmottia	936
Romeria	27
Skermania	39
Paraferrimonas	82
Microaerobacter	39
Sulfobacillus	261
Halonatronum	1
Methylomonas	735
Chitinolyticbacter	6
Photorhizobium	494
Elstera	44
Thiolamprovum	42
Aetherobacter	175
Prochlorococcus	24253
Halotalea	113
Marinilactibacillus	194
Planifilum	188
Yimella	13
Donghicola	171
Ectothiorhodosinus	26
Microterricola	4
Heliophilum	86
Arhodomonas	399
Natronocella	51
Aquincola	239
Pelistega	30
Reinekea	69
Desulfotomaculum	4860
Oxalophagus	6
Fulvimonas	247
Tateyamaria	148
Desulfoluna	1
Thiofractor	1
Nocardia	14484
Oscillibacter	36
Filifactor	108
Micavibrio	97
Pelagicoccus	8
Actinopolyspora	151
Stackebrandtia	135
Terrabacter	976
Neptunomonas	234
Candidatus Chlorothrix	5
Aromatoleum	457
Poriferibacter	67
Thiorhodococcus	431
Fructobacillus	153
Aquifex	2
Saccharothrixopsis	4
Janthinobacterium	10565
Lentzea	669
Methylotenera	762
Azonexus	153
Pontibacillus	372
Roseibium	11
Roseovarius	1496
Sinobacter	10
Pilimelia	110
Paraoerskovia	77
Anaerotruncus	5
Fusobacterium	541
Methylovorus	703
Dehalococcoides	70
Gramella	611
Aspromonas	68
Halochromatium	406
Variovorax	10738
Porifericola	4
Salmonella	18399
Alkalibacterium	590
Kineosporia	229
Schwartzia	367
Citreimonas	28
Volucribacter	32
Borrelia	24803
Aquiflexum	7
Rhodopirellula	381
Asticcacaulis	2049
Rhodoferax	198
Candidatus Gloeomargarita	21
Nordella	62
Acholeplasma	11
Schlegelella	153
Candidatus Cloacamonas	18
Acidiphilium	3554
Aciditerrimonas	62
Holophaga	39
Rarobacter	26
Fimbriimonas	2
Spongiibacterium	84
Flammeovirga	107
Shuttleworthia	1259
Dehalobacter	178
Angustibacter	27
Natranaerobius	317
Tepidamorphus	57
Orenia	4
Limnohabitans	1017
Thermomicrobium	16
Caldicellulosiruptor	1633
Nostoc	90983
Laceyella	812
Joostella	366
Virgibacillus	1035
Friedmanniella	129
Mobilicoccus	11
Butyricimonas	9
Frankia	4405
Marinitoga	46
Tsukamurella	1615
Rhodothalassium	177
Cocleimonas	44
Xylanibacterium	48
Thiohalocapsa	152
Knoellia	347
Pandoraea	3016
Caryophanon	726
Tropheryma	128
Desulfotignum	21
Zobellella	120
Thermoleophilum	45
Filibacter	15
Thioploca	231
Candidatus Steffania	53
Gemmatimonas	29
Anoxybacillus	4878
Haliscomenobacter	93
Oceanibaculum	41
Achromobacter	10999
Bizionia	866
Meiothermus	2043
Kushneria	605
Subdoligranulum	2
Lacticigenium	1
Chroococcopsis	36
Bifissio	60
Sporocytophaga	16
Stigonema	226
Spirulina	2158
Dokdonia	84
Rhizobacter	247
Thermoanaerobacterium	4737
Marinobacterium	1107
Alishewanella	226
Olivibacter	17
Gaetbulicola	27
Marmoricola	140
Fluoribacter	147
Thioalkalispira	20
Okibacterium	21
Sulfuricella	33
Epulopiscium	38
Phormidium	20608
Simiduia	76
Alkalilimnicola	808
Pusillimonas	572
Eubacterium	2579
Desulfotalea	398
Succinatimonas	16
Candidatus Magnetoovum	8
Cucumibacter	31
Thioalkalimicrobium	364
Rhodocytophaga	2
Modicisalibacter	150
Candidatus Thiobios	54
Gryllotalpicola	29
Parastreptomyces	13
Limnothrix	1580
Lentimonas	1
Perlucidibaca	125
Nanobacterium	211
Desulfobulbus	282
Thermodesulfatator	178
Desulfomonile	99
Xenococcus	819
Longispora	34
Bdellovibrio	582
Globicatella	60
Lamprocystis	123
Planctomyces	241
Naumannella	11
Tapinothrix	12
Nitrococcus	19
Bordetella	6689
Petalonema	168
Oceaniserpentilla	11
Subaequorebacter	18
Gracilibacillus	135
Martelella	767
Toxopsis	495
Trichococcus	285
Aneurinibacillus	463
Pseudorhodoferax	68
Sulfurospirillum	105
Ktedonobacter	108
Lysinimicrobium	8
Thermovibrio	20
Alysiella	104
Turicibacter	94
Lysinibacillus	52582
Nitrincola	378
Hansschlegelia	147
Seinonella	33
Phycisphaera	6
Runella	68
Butyricicoccus	1
Austwickia	16
Oxobacter	10
Dethiobacter	3
Acidiferrobacter	46
Maribius	88
Thermodesulfobium	83
Dermocarpa	516
Raoultella	877
Geothermobacter	166
Desulfonatronum	127
Gibbsiella	60
Schlesneria	14
Otariodibacter	8
Antarcticimonas	2
Agrococcus	257
Nevskia	1212
Pelagibius	44
Clostridiisalibacter	7
Halanaerocella	10
Rhodovastum	29
Arthrospira	12048
Trabulsiella	50
Thermolithobacter	60
Thermithiobacillus	63
Anaerostipes	349
Edaphobacter	198
Syntrophobotulus	244
Serinicoccus	259
Sinobaca	13
Halovibrio	121
Streptococcus	25125
Mastigocladus	1771
Oceanobacter	25
Thermotoga	5
Coleodesmium	282
Gloeotrichia	1152
Isoptericola	2386
Commensalibacter	28
Anaeroarcus	11
Proteinimicrobium	61
Quadrisphaera	19
Fulvimarina	145
Starkeya	2638
Telluria	120
Histophilus	1529
Candidatus Rhodoluna	19
Candidatus Accumulibacter	270
Rhodococcus	17955
Arthronema	157
Coxiella	1180
Microchaete	151
Thioflavicoccus	55
Thermosinus	37
Myxococcus	5702
Psychroserpens	1196
Zunongwangia	255
Saccharofermentans	1
Salinibacter	63
Thermotomaculum	12
Auritidibacter	4
Maricurvus	15
Mahella	26
Diaphorobacter	2826
Pigmentiphaga	299
Thermaerobacter	86
Algicola	30
Spirochaeta	351
Thermoanaerobacter	13609
Lentisphaera	34
Kribbella	1067
Anaeromyxobacter	1237
Robiginitomaculum	38
Geodermatophilus	754
Algoriphagus	161
Algidimarina	27
Andreprevotia	14
Fervidobacterium	67
Alkalibaculum	7
Sebaldella	8
Xylanimonas	289
Desmospora	21
Kineosphaera	19
Pseudosporangium	42
Thermobrachium	23
Geobacter	3816
Galbibacter	565
Virgisporangium	101
Candidatus Hodgkinia	5
Shinella	2945
Sulfuricurvum	60
Nannocystis	379
Flavihumibacter	97
Pseudoclavibacter	172
Amphibacillus	29
Sediminimonas	20
Methylonatrum	49
Ruminobacter	19
Wolinella	142
Kiloniella	39
Furvibacter	29
Methylosulfonomonas	30
Ottowia	100
Inhella	39
Phocaeicola	4
Parachlamydia	242
Ewingella	143
Cystobacter	502
Micrococcus	6019
Thiohalophilus	19
Candidatus Parabeggiatoa	19
Thermosediminibacter	131
Methylosarcina	28
Marinosulfonomonas	78
Riemerella	240
Thermoflavimicrobium	115
Thiobacillus	1024
Indibacter	1
Sphaerobacter	25
Candidatus Macropleicola	56
Mesoplasma	61
Methylohalobius	35
Laribacter	960
Kosmotoga	36
Salinibacterium	131
Pelobacter	738
Sedimenticola	7
Selenomonas	3775
Thioalkalibacter	34
Tolumonas	725
Hoyosella	9
Chlamydophila	125
Armatimonas	11
Aestuariimicrobium	17
Celerinatantimonas	40
Plantibacter	242
Candidatus Magnetomorum	11
Roseivirga	15
Antarctobacter	372
Methylomicrobium	572
Nonlabens	1196
Mastigocladopsis	435
Halolactibacillus	13
Hydrogenophaga	1232
Actimicrobium	64
Acaricomes	11
Thiothrix	1546
Gracilibacter	9
Stakelama	68
Winogradskyella	3503
Acetanaerobacterium	2
Marihabitans	19
Desulfurispira	16
Hydrocoryne	77
Marinospirillum	447
Melitea	103
Dickeya	3115
Ammonifex	141
Rubidibacter	8
Chitinophaga	4992
Alkalilactibacillus	3
Stenoxybacter	67
Methanosphaerula	2
Burzellia	20
Glycomyces	104
Chlamydia	2488
Leptothrix	3783
Huaishuia	27
Jaaginema	260
Nostocoida type II	12
Sporichthya	45
Curtobacterium	2693
Thalassobacillus	627
Oceanicoccus	22
Zobellia	315
Humitalea	22
Thiorhodovibrio	127
Prolixibacter	2
Cyclobacterium	239
Terriglobus	1524
Aerococcus	1395
Roseburia	1300
Halomonas	45464
Conchiformibius	62
Acidisoma	108
Natrialba	1
Candidatus Chloracidobacterium	26
Tindallia	3
Candidatus Koribacter	466
Azoarcus	2236
Hydrogenobaculum	2
Actinocorallia	456
Natronincola	4
Aeromonas	34600
Ignatzschineria	722
Rathayibacter	120
Acanthopleuribacter	60
Rickettsiella	355
Iphinoe	176
Subsaxibacter	84
Mesoflavibacter	224
Flavivirga	240
Flexithrix	43
Oceanobacterium	28
Litoribacter	1
Kytococcus	659
Blastobacter	217
Gulbenkiania	63
Crinalium	418
Sporobacterium	1
Sulfurihydrogenibium	42
Thermicanus	25
Methylohalomonas	20
Faecalibacterium	73
Haloplasma	13
Paenochrobactrum	121
Candidatus Armantifilum	14
Denitromonas	319
Desulfosporomusa	37
Caloranaerobacter	6
Filimonas	169
Cecembia	3
Empedobacter	223
Desulfatimicrobium	4
Methylosinus	1249
Ornithobacterium	819
Rhodoplanes	1504
Sharpea	28
Oryzihumus	116
Arcobacter	449
Hamadaea	32
Formosa	1660
Arcicella	22
Hespellia	4
Oceanrickettsia	6
Paenibacillus	10714
Hydrocoleum	530
Candidatus Rohrkolberia	8
Alpinimonas	4
Halanaerobium	1477
Glaciibacter	10
Xenorhabdus	2217
Gelidibacter	374
Nocardiopsis	5242
Archangium	80
Anaerococcus	10
Symphyonema	229
Magnetospirillum	2200
Pseudoalteromonas	16253
Sphaerospermopsis	7190
Litoribacillus	9
Chelatococcus	1508
Candidatus Vestibaculum	1
Nitrosomonas	2666
Candidatus Nardonella	712
Veillonella	412
Aquaspirillum	195
Methylothermus	26
Desulfonispora	112
Acidicaldus	52
Candidatus Renichlamydia	2
Pedosphaera	183
Desulfurispirillum	266
Syntrophus	211
Acetonema	43
Oenococcus	120
Desulfovermiculus	14
Desulfoarculus	13
Candidatus Magnetananas	8
Filomicrobium	86
Novosphingobium	5963
Microvirgula	72
Chloroherpeton	13
Providencia	1729
Finegoldia	18
Bifidobacterium	2803
Pullulanibacillus	54
Thermocrispum	26
Desulforegula	5
Streptobacillus	10
Anaerolinea	14
Tropicibacter	104
Carnimonas	75
Cardiobacterium	1491
Asaccharobacter	1
Lactonifactor	1
Halopiger	1
Tatumella	299
Elusimicrobium	3
Sulfuritalea	19
Gilvibacter	458
Orientia	42
Planktothrix	33866
Anaerobaculum	241
Tepidimicrobium	142
Phytohabitans	113
Lutaonella	13
Paramoritella	73
Desulfitobacterium	931
Turicella	4
Ulvibacter	1451
Desulfosoma	12
Desulfacinum	5
Oceanicaulis	99
Brasilonema	838
Piscinibacter	65
Xylanibacter	6
Sediminihabitans	32
Candidatus Endoecteinascidia	9
Bacillus	955414
Achromatium	366
Candidatus Branchiomonas	16
Saccharopolyspora	1191
Woronichinia	159
Terrimonas	818
Pantoea	11675
Sphingopyxis	5134
Piscirickettsia	92
Phycicoccus	635
Arthrobacter	23134
Blattabacterium	124
Syntrophobacter	128
Azotobacter	4814
Bradyrhizobium	702253
Siansivirga	84
Thiobacter	22
Psychrosinus	4
Serpens	46
Aquisalimonas	38
Succinivibrio	3
Erythromicrobium	227
Halalkalibacillus	40
Anabaena	56685
Acidocella	512
Wolbachia	118
Anaerophaga	10
Desulfitispora	46
Paralactobacillus	11
Cyanodictyon	218
Chondrocystis	174
Kofleria	9
Methylocystis	2599
Sphingobacterium	1265
Brevibacillus	18059
Prolinoborus	6
Methylosoma	41
Hyunsoonleella	83
Sphingosinicella	271
Microbacterium	3695
Aliivibrio	2223
Gallaecimonas	93
Salisaeta	27
Carboxydothermus	64
Acidithiobacillus	5842
Corynebacterium	10239
Castellaniella	338
Trueperella	715
Aurantimonas	1887
Aliihoeflea	46
Humibacter	12
Chroogloeocystis	221
Photorhabdus	2721
Acidovorax	7646
Candidatus Curculioniphilus	149
Thermobifida	541
Roseibacterium	60
Hydrocarboniphaga	455
Phaeomarinomonas	116
Thiorhodospira	195
Granulosicoccus	112
Paludibacter	118
Plantactinospora	134
Candidatus Limnoluna	2
Sphingoterrabacterium	35
Persicobacter	9
Actinotalea	123
Candidatus Piscichlamydia	3
Tychonema	572
Saccharibacter	28
Desulfohalobium	145
Rudanella	7
Neorickettsia	215
Streptomyces	547790
Klugiella	1
Bacteriovorax	4243
Methylorosula	16
Phaeospirillum	778
Salinivibrio	1135
Calditerricola	59
Desulfobacca	87
Crossiella	20
Zymomonas	1609
Asaia	4977
Alkalibacillus	356
Methanococcus	15
Trichormus	5293
Clavibacter	591
Nitrolancetus	1
Centipeda	5
Okadaella	1
Segetibacter	121
Thiomicrospira	547
Maricaulis	512
Maribacter	3967
Neptuniibacter	51
Jejuia	85
Acetomicrobium	140
Candidatus Tammella	10
Cellulosilyticum	2182
Candidatus Vidania	1
Desulfobacter	35
Gayadomonas	29
Nitrospina	63
Auraticoccus	5
Gemmobacter	13
Haloleptolyngbya	7
Candidatus Hamiltonella	291
Vulcanithermus	3
Alkaliflexus	3
Oscillospira	5
Algibacter	1528
Leptotrichia	79
Nesiotobacter	122
Mangrovimonas	58
Mongoliicoccus	2
Phycicola	15
Cyanobium	16038
Oceanimonas	1071
Thiocapsa	920
Paracraurococcus	168
Leucothrix	206
Alicyclobacillus	6274
Sinorhizobium	66136
Avibacterium	263
Edwardsiella	3974
Allomonas	8
Anabaenopsis	5337
Denitrobacterium	4
Fangia	1
Hirschia	170
Spirirestis	103
Trichodesmium	2402
Aquitalea	409
Paenalcaligenes	32
Symploca	2104
Imtechella	80
Tonsillophilus	17
Frigoribacterium	399
Astrosporangium	32
Chlorogloeopsis	1368
Aulosira	401
Aeromicrobium	350
Desulfocaldus	8
Sulfurovum	83
Desulfothermus	57
Candidatus Brocadia	2
Halobacillus	5512
Zhihengliuella	115
Deefgea	45
Halothermothrix	1145
Leptospira	367
Denitrobacter	40
Desulfosporosinus	2036
Cryobacterium	302
Dechloromonas	827
Fibrobacter	545
Ketogulonicigenium	973
Fluviicola	36
Enhygromyxa	271
Kistimonas	36
Anaerosinus	4
Jannaschia	705
Caldibacillus	59
Methylovulum	18
Succinimonas	2
Parasutterella	15
Litoreibacter	112
Rhodovarius	16
Dongia	79
Rhodocyclus	75
Pseudonocardia	5901
Lapillicoccus	32
Citrobacter	3394
Rhodomicrobium	829
Lutispora	1
Sulfitobacter	6056
Waddlia	161
Eionea	24
Halobacteroides	6
Hydrogenophilus	93
Oxalobacter	291
Obesumbacterium	82
Candidatus Planktoluna	4
Zymophilus	49
Thiotaurens	48
Saxeibacter	62
Polaribacter	673
Citromicrobium	267
Desemzia	8
Luteipulveratus	8
Clavisporangium	16
Labrys	1388
Teredinibacter	510
Metallibacterium	122
Capnocytophaga	1388
Polaromonas	1373
Maribaculum	32
Blastopirellula	23
Cryptobacterium	70
Caloribacterium	3
Saccharococcus	20
Rhodovulum	1738
Marinomonas	5285
Planococcus	3710
Azohydromonas	97
Nodosilinea	1476
Nesterenkonia	419
Reichenowia	94
Thermobispora	289
Promicromonospora	2393
Salinisphaera	746
Nitratireductor	1365
Eikenella	208
Agromyces	275
Desulfomicrobium	405
Aquamonas	79
Cenarchaeum	2
Syntrophomonas	802
Tetracoccus	26
Aquimarina	1930
Aestuariicola	209
Formivibrio	4
Ferrithrix	31
Verrucosispora	3178
Krasilnikovia	43
Leisingera	192
Streptoalloteichus	95
Cylindrospermum	3113
Raphidiopsis	1932
Plectonema	1483
Echinicola	16
Oleomonas	80
Methylocaldum	237
Dermabacter	77
Pseudogulbenkiania	1475
Sphingomicrobium	65
Flavitalea	104
Schizothrix	488
Sutterella	545
Prochloron	199
Derxia	60
Pseudokineococcus	34
Pseudosphingobacterium	4
Oerskovia	681
Pannonibacter	2289
Undibacterium	550
Cellvibrio	1455
Methanocella	1
Oleiphilus	15
Rahnella	4187
Thermacetogenium	190
Planomonospora	110
Lechevalieria	466
Ureibacillus	1923
Actinopolymorpha	54
Vulcanibacillus	1
Rexia	16
Ureaplasma	374
Sphingomonas	37220
Plectolyngbya	24
Caminibacter	8
Streptomonospora	271
Crenothrix	175
Mariniflexile	325
Sporolituus	9
Nafulsella	2
Psychrosphaera	30
Thioalkalicoccus	68
Moritella	412
Criblamydia	12
Kaistobacter	213
Methylacidiphilum	8
Kaistia	810
Kopriimonas	50
Rubribacterium	13
Candidatus Maribeggiatoa	18
Dehalogenimonas	10
Hallella	2
Catenococcus	1
Thalassobaculum	95
Ultramicrobacter	14
Cylindrospermopsis	19065
Marinactinospora	16
Lactobacillus	44962
Necropsobacter	152
Parasegetibacter	131
Caldicoprobacter	44
Antarcticicola	6
Rhizobium	233796
Ornithinimicrobium	331
Pseudoflavonifractor	7
Thermoactinomyces	1727
Microtetraspora	188
Gelria	18
Abiotrophia	29
Nicoletella	405
Halothece	438
Sandaracinus	4
Fuchsiella	1
Hyphomonas	1302
Calothrix	10103
Chryseobacterium	177
Herbiconiux	61
Nakamurella	357
Ilumomonas	62
Zeaxanthinibacter	80
Delftia	3221
Fibrisoma	1
Humibacillus	49
Enteroactinococcus	10
Sideroxydans	372
Actinomyces	1142
Propionicimonas	55
Actinomadura	3671
Erythrobacter	5990
Thiohalomonas	134
Dokdonella	872
Kribbia	62
Lampropedia	105
Piezobacter	16
Sagittula	110
Rubritalea	2
Leadbetterella	140
Roseicyclus	11
Methanobrevibacter	6
Kitasatospora	6859
Proteiniphilum	2
Paucimonas	136
Candidatus Gortzia	4
Merismopedia	976
Planotetraspora	735
Acidopila	77
Nitriliruptor	2
Exiguobacterium	6984
Pelagibacterium	708
Soehngenia	5
Ethanoligenens	52
Crocinitomix	12
Herbidospora	169
Acetivibrio	87
Candidatus Solibacter	748
Alkalitalea	2
Bryocella	46
Desulfitibacter	13
Kinneretia	24
Afifella	658
Acinetobacter	107204
Calditerrivibrio	142
Alcaligenes	4456
Pseudanabaena	7622
Herpetosiphon	68
Roseinatronobacter	195
Dermacoccus	462
Arenibacter	495
Rivibacter	11
Dichotomicrobium	26
Desulfarculus	52
Sinomonas	136
Johannesbaptistia	145
Averyella	25
Gardnerella	139
Pseudophormidium	144
Mogibacterium	11
Arenicella	67
Methanothermobacter	2
Nautilia	90
Microbispora	2579
Ehrlichia	308
Solomonas	41
Lachnospira	55
Vadicella	81
Ferrimicrobium	283
Erwinia	5299
Denitratisoma	45
Beijerinckia	2240
Lentibacillus	24
Tetrasphaera	413
Microbulbifer	3000
Haloglycomyces	1
Olsenella	96
Aquamicrobium	598
Deinobacterium	2
Polycyclovorans	64
Sphaerochaeta	232
Fucophilus	1
Leahibacter	11
Limnobacter	2014
Diplorickettsia	24
Fischerella	3792
Pseudacidovorax	49
Patulibacter	75
Alloscardovia	25
Inquilinus	977
Intrasporangium	209
Starria	107
Lutibacterium	113
Agitococcus	37
Rapidithrix	8
Cuspidothrix	10340
Saccharibacillus	2
Henriciella	65
Azovibrio	139
Barnesiella	15
Magnetospira	25
Proteus	2480
Truepera	98
Roseisalinus	27
Fulvivirga	26
Cedecea	91
Linmingia	1
Lysobacter	19025
Natronoanaerobium	100
Atopostipes	25
Rhodospira	6
Chungangia	50
Ideonella	811
Thermonema	1
Agreia	132
Simkania	34
Clostridium	13748
Asanoa	180
Saprospira	204
Candidatus Magnetoglobus	11
Caenimonas	20
Acaryochloris	4077
Methylarcula	267
Yonghaparkia	6
Moraxella	9231
Spiroplasma	1964
Butyrivibrio	1274
Prosthecobacter	86
Thioalkalivibrio	1789
Leptonema	7
Thermogemmatispora	2
Stanieria	380
Quatrionicoccus	3
Polynucleobacter	8515
Acidothermus	130
Desulfobacula	329
Advenella	748
Actinosynnema	738
Desulforhopalus	10
Thermus	6007
Planobispora	48
Tepidibacter	83
Candidatus Azobacteroides	19
Aureimonas	646
Kurthia	333
Angulomicrobium	72
Bhargavaea	171
Xylophilus	139
Kibdelosporangium	177
Isochromatium	11
Pararhodobacter	10
Cryocola	22
Ignavibacterium	16
Desulfatiferula	14
Salinicola	1138
Pelotomaculum	186
Microvirga	2432
Nonomuraea	3499
Gordonibacter	34
Procabacter	79
Silvimonas	23
Shimazuella	125
Mycobacterium	32810
Thermomonas	1034
Candidatus Protochlamydia	132
Flexistipes	152
Mycoplasma	1832
Catenuloplanes	294
Kordiimonas	226
Rubritepida	9
Congregibacter	38
Gilliamella	91
Leeuwenhoekiella	832
Pyramidobacter	157
Defluviimonas	54
Ensifer	15489
Desulfopila	46
Oxalicibacterium	342
Citreicella	299
Caenispirillum	110
Cohnella	39
Dehalobacterium	44
Aphanizomenon	30504
Aminobacterium	120
Proteocatella	9
Gillisia	428
Opitutus	843
Mitsuaria	876
Anaplasma	1048
Stigmatella	503
Thermotalea	1
Candidatus Planktophila	2
Serratia	10014
Anaerospora	9
Thiophaeococcus	151
Methyloversatilis	62
Rivularia	5241
Chroococcus	3463
Elioraea	18
Synechocystis	8001
Lewinella	253
Ferritrophicum	10
Alkaliphilus	520
Williamsia	714
Exilispira	1
Georgfuchsia	16
Propionigenium	44
Propionivibrio	103
Haliea	439
Microcystis	41386
Gloeocapsa	1355
Desulfurivibrio	90
Phaeobacter	2857
Oceanicola	762
Lachnoanaerobaculum	157
Nitrobacter	14611
Candidatus Purcelliella	19
Brumimicrobium	4
Grimontella	23
Alkalibacter	2
Arcticibacter	5
Macellibacteroides	3
Gallibacterium	893
Methylocapsa	164
Melittangium	158
Orbus	21
Pseudofulvimonas	64
Bermanella	15
Euzebya	1
Thiovirga	4
Mesotoga	39
Cyanocystis	75
Roseibacillus	3
Candidatus Methylomirabilis	31
Cellulomonas	6302
Rhodospirillum	4301
Rhodovibrio	430
Perexilibacter	9
Nitrobacteria	273
Rheinheimera	829
Labedella	37
Candidatus Entotheonella	74
Altererythrobacter	724
Desulfurobacterium	11
Thermodesulforhabdus	7
Leucobacter	426
Emticicia	164
Segniliparus	85
Nitrosovibrio	63
Aranicola	81
Desulfovibrio	5563
Niastella	11623
Tamlana	438
Vogesella	366
Cloacibacterium	130
Sanguibacter	816
Acidicapsa	220
Yeosuana	86
Methanohalobium	2
Mycoplana	1143
Prauseria	82
Tepidimonas	102
Algorimarina	1
Janibacter	2305
Chelativorans	575
Hassallia	267
Viridibacillus	375
Acidomonas	422
Scardovia	57
Aquicella	21
Chrysiogenes	13
Catenulispora	3637
Marina	24
Salsuginibacillus	145
Pasteurella	2704
Ochrobactrum	34096
Spirilliplanes	11
Kandleria	96
Clonothrix	10
Bavariicoccus	8
Desulforhabdus	24
Citricoccus	362
Anaerovibrio	191
Acetoanaerobium	1
Gluconacetobacter	9533
Syntrophorhabdus	9
Umezawaea	11
Komvophoron	66
Dermatophilus	87
Desulfodehalobacter	5
Terrahaemophilus	4
Prosthecochloris	381
Desulfospira	11
Thermovenabulum	33
Rickettsia	5170
Candidatus Riegeria	775
Blastochloris	1626
Vitreoscilla	15
Rubrivivax	2814
Comamonas	3725
Morganella	638
Oribacterium	879
Bergeriella	31
Dyella	8601
Pasteuria	536
Collimonas	7013
Phytobacter	8
Hafnia	521
Candidatus Desulforudis	508
Candidatus Nitrotoga	19
Leptolyngbya	21915
Gulosibacter	77
Chthoniobacter	204
Desulfuromonas	420
Alkanibacter	24
Luteimonas	1619
Aquabacterium	622
Coprococcus	520
Devriesea	2
Adhaeribacter	21
Fontibacter	6
Thermosyntropha	72
Modestobacter	808
Propionimicrobium	18
Parabacteroides	318
Ruania	6
Legionella	11612
Marinivirga	84
Enterococcus	6463
Methylomarinum	27
Marinovum	264
Candidatus Moranella	60
Krokinobacter	1279
Desulfosalsimonas	15
Brachymonas	512
Hymenobacter	101
Lonsdalea	220
Marinoscillum	6
Symplocastrum	20
Petrimonas	1
Caminicella	2
Pectobacterium	6116
Oceanospirillum	135
Thalassococcus	116
Morococcus	13
Pseudoruegeria	243
Atopobacter	3
Pediococcus	1155
Hyphomicrobium	2556
Anaeromusa	11
Synechococcus	79494
Bacteroides	2243
Paludibacterium	126
Suttonella	12
Thermobaculum	19
Paucibacter	108
Aestuariibacter	328
Syntrophaceticus	51
Jishengella	54
Metascardovia	2
Margalefia	4
Mechercharimyces	236
Jeongeupia	56
Georgenia	317
Sodalis	454
Nitrosospira	677
Rhodonellum	4
Iamia	89
Tetragenococcus	409
Mucispirillum	88
Actinocatenispora	103
Granulicatella	117
Salipiger	96
Porphyrobacter	1299
Candidatus Cryptoprodotis	18
Litorilinea	4
Verrucomicrobium	31
Caedibacter	344
Piscicoccus	10
Pseudaminobacter	464
Hyalangium	19
Defluviicoccus	9
Belliella	257
Geofilum	1
Desertifilum	36
Pelomonas	513
Natronovirga	56
Actinoplanes	5012
Selenihalanaerobacter	3
Alkalispirillum	482
Geopsychrobacter	62
Prosthecomicrobium	371
Enterorhabdus	2
Candidatus Endobugula	83
Syntrophococcus	95
Desulfovirgula	19
Oceaniovalibus	69
Candidatus Lariskella	420
Saccharomonospora	1096
Thermomonospora	915
Rhodobaca	132
Nostochopsis	373
Caldanaerobacter	858
Johnsonella	249
Thiodictyon	49
Gynumella	190
Cohaesibacter	201
Adlercreutzia	9
Yersinia	11793
Caulobacter	17654
Annamia	65
Tumebacillus	148
Alicycliphilus	1899
Lishizhenia	1
Corallococcus	1818
Xanthobacter	2958
Neoasaia	261
Geminocystis	46
Maritalea	95
Parasporobacterium	1
Salinicoccus	406
Croceibacter	250
Oceanibulbus	82
Desulfonema	6
Eggerthella	153
Dichelobacter	407
Gloeocapsopsis	280
Pimelobacter	87
Sediminibacillus	35
Lamprobacter	47
Slackia	45
Heliobacterium	836
Celeribacter	111
Spirillospora	114
Rhodocista	298
Actinobacillus	2629
Yaniella	21
Leeia	5
Candidatus Aquiluna	7
Haliangium	227
Oceanistipes	80
Chromohalobacter	4043
Pibocella	80
Chryseomicrobium	321
Pedobacter	1286
Phaeovibrio	25
Chlorobium	1050
Marivita	223
Mangrovibacter	73
Telmatobacter	44
Arsenophonus	1409
Amorphomonas	137
Nitratiruptor	80
Granulibacter	678
Anaerobacillus	2
Escherichia	69184
Sciscionella	3
Candidatus Captivus	7
Cyanospira	1295
Desulfofrigus	75
Candidatus Stammerula	97
Microlunatus	223
Desulfurispora	27
Halocella	61
Oceanisphaera	261
Enhydrobacter	1095
Lactococcus	5655
Salinispora	3136
Aureibacter	6
Imtechium	18
Telmatospirillum	114
Bactoderma	7
Geothrix	34
Thermohydrogenium	3
Peptococcus	944
Gaiella	24
Listeria	11050
Amorphus	108
Caldilinea	24
Flexivirga	5
Thermovum	70
Solimonas	123
Paraeggerthella	4
Lutibacter	59
Frondihabitans	32
Chlorochromatium	71
Candidatus Liberibacter	13830
Leuconostoc	8580
Azorhizobium	3391
Nitrosococcus	928
Aureispira	5
Proteiniborus	1
Carboxydocella	59
Tomitella	41
Chitinimonas	177
Prauserella	237
Candidatus Fritschea	67
Psychromonas	1047
Xanthobacillum	15
Pontirhabdus	621
Rothia	1189
Candidatus Metachlamydia	4
Mastigocoleus	78
Halioglobus	95
Candidimonas	34
Candidatus Dactylopiibacterium	60
Paraliobacillus	4
Schumannella	3
Leclercia	290
Godleya	56
Ilumatobacter	22
Rhabdoderma	124
Peptoniphilus	86
Ponticoccus	104
Ferrimonas	1324
Phyllobacterium	6077
Catellibacterium	262
Novispirillum	423
Poseidonocella	54
Alteromonas	8367
Photobacterium	2230
Odoribacter	72
Plesiomonas	300
Thermanaerovibrio	48
Alterococcus	6
Ammoniphilus	19
Agarivorans	1098
Pelagicola	109
Cerasicoccus	2
Acidaminococcus	404
Thorsellia	137
Robiginosimarina	52
Chitinibacter	27
Xylanimicrobium	91
Oligella	118
Cytophaga	1350
Palleronia	10
Cobetia	2655
Candidatus Cuticobacterium	1
Methylovirgula	134
Candidatus Lumbricincola	97
Spongiibacter	368
Croceicoccus	23
Candidatus Alysiosphaera	11
Fortiea	366
Acrocarpospora	166
Neisseria	25508
Wigglesworthia	111
Beutenbergia	148
Gemella	5571
Litorimonas	58
Tannerella	200
Allochromatium	1554
Jonesia	231
Rhabdochromatium	25
Giesbergeria	52
Candidatus Nitrosotalea	3
Gloeothece	1552
Candidatus Schneideria	74
Spongiobacter	149
Aminobacter	1689
Coenonia	25
Planktotalea	45
Haloactinospora	7
Shimia	137
Thermanaeromonas	27
Candidatus Clavochlamydia	2
Biostraticola	1
Fodinibacter	16
Deferribacter	193
Candidatus Cyrtobacter	12
Radiocystis	216
Cesiribacter	6
Octadecabacter	1014
Desulfatibacillum	141
Simplicispira	169
Herbaspirillum	16106
Gemmata	92
Westiellopsis	1510
Cyanobacterium	1632
Marinifilum	4
Dolichospermum	60400
Marinitalea	15
Thauera	1436
Beggiatoa	294
Phenylobacterium	4113
Ornithinicoccus	86
Candidatus Carsonella	9
Skermanella	444
Caldisericum	8
Turneriella	14
Actinomycetospora	193
Renibacterium	225
Mitsuokella	647
Pseudoxanthobacter	111
Glaciimonas	236
Atopobium	769
Pragia	12
Gluconobacter	3824
Candidatus Tremblaya	314
Candidatus Desulfamplus	6
Humicoccus	65
Millisia	6
Propionibacterium	2802
Agrobacterium	61162
Actinospica	356
Candidatus Allobeggiato	16
Thalassobacter	370
Uliginosibacterium	147
Eremococcus	15
Uruburuella	17
Thiohalorhabdus	11
Coprobacillus	104
Candidatus Amoebophilus	24
Verminephrobacter	635
Deinococcus	1499
Trichocoleus	173
Alloiococcus	3
Labrenzia	1003
Compostimonas	8
Xenophilus	266
Zoogloea	1566
Amaricoccus	130
Tolypothrix	7833
Helcococcus	16
Puniceicoccus	1
Moellerella	51
Catenovulum	62
Magnetococcus	166
Peptostreptococcus	44
Algimonas	11
Pleomorphomonas	871
Symbiobacterium	68
Chromobacterium	8668
Euhalothece	1812
Coralibacter	67
Gloeocalita	36
Kineococcus	827
Petrobacter	39
Blennothrix	503
Filobacillus	69
Gilvimarinus	72
Sediminibacter	145
Weeksella	40
Colwellia	4513
Vagococcus	684
Anderseniella	20
Jahnella	34
Negativicoccus	93
Prevotella	1186
Geobacillus	13723
Micropruina	12
Snodgrassella	216
Geminicoccus	10
Solitalea	286
Facklamia	83
Robinsoniella	280
Bosea	12738
Thiobaca	62
Camelimonas	166
Thermovirga	151
Dinoroseobacter	475
Umboniibacter	38
Planomicrobium	1707
Rikenella	2
Caldimonas	97
Candidatus Blochmannia	332
Sterolibacterium	42
Sphaerisporangium	645
Enterobacter	19509
Chlorogloea	89
Pseudoramibacter	5
Enterovibrio	42
Sporotalea	55
Roseospirillum	14
Sandaracinobacter	40
Phascolarctobacterium	227
Polymorphospora	133
Tanticharoenia	75
Limnococcus	119
Candidatus Amphibiichlamydia	1
Thermobacillus	23
Leifsonia	699
Dorea	194
Paralcaligenes	17
Candidatus Endowatersipora	43
Methylobacterium	60286
Granulicella	1226
Marinococcus	168
Desulfostipes	26
Kozakia	407
Jiangella	227
Alloactinosynnema	128
Carbophilus	49
Ruminococcus	622
Fodinicola	23
Sulfurivirga	12
Pelagibaca	250
Methylocella	1254
Ahrensia	399
Salinarimonas	99
Samsonia	4
Francisella	7926
Hydrogenobacter	4
Thalassobius	1124
Tistrella	1598
Alkanindiges	75
Dethiosulfovibrio	83
Candidatus Flaviluna	1
Stella	74
Iodobacter	175
Psychroflexus	546
Paraprevotella	14
Gaetbulibacter	1765
Chthonomonas	8
Succinispira	3
Silanimonas	237
Acetobacter	16068
Heliobacillus	88
Pseudospirillum	35
Brooklawnia	13
Malikia	29
Candidatus Pelagibacter	88
Halomicronema	1204
Methylopila	158
Candidatus Ishikawaella	120
Hellea	20
Endozoicomonas	422
Zavarzinella	3
Candidatus Gillettellia	20
Sediminitalea	84
Devosia	3877
Candidatus Photodesmus	1
Primorskyibacter	54
Thiomargarita	1169
Natribacillus	1
Salinimicrobium	516
Larkinella	7
Pseudomonas	340077
Spirobacillus	6
Hydrogenoanaerobacterium	8
Taylorella	1424
Parasphingopyxis	30
Howardella	2
Microcella	34
Scytonema	3460
Bryobacter	57
Wautersiella	630
Streptosporangium	3473
Ectothiorhodospira	1054
Sufflavibacter	313
Thermopolyspora	38
Chromatocurvus	65
Acetobacterium	85
Chondromyces	696
Caldanaerovirga	5
Dysgonomonas	28
Bauldia	125
Haloactinopolyspora	7
Methylibium	1590
Crocosphaera	212
Balneatrix	15
Holospora	7
Spirillum	112
Geosporobacter	2
Rhodoblastus	348
Aequorivita	658
Lawsonia	141
Carnobacterium	1643
Catelliglobosispora	4
Alloprevotella	37
Snowella	8
Rhodoligotrophos	49
Pelosinus	118
Curvibacter	731
Meniscus	1
Kyrpidia	269
Dechloromarinus	13
Xanthomonas	42526
Thiophysa	65
Algiphilus	22
Cronobacter	9672
Lacibacter	119
Solwaraspora	429
Calidifontibacter	9
Desulfoglaeba	4
Salegentibacter	855
Vasilyevaea	172
Oceanibacterium	31
Catellatospora	361
Sporolactobacillus	84
Roseateles	267
Pacificibacter	56
Tepidanaerobacter	172
Bellilinea	1
Sulfurimonas	176
Collinsella	36
Basfia	334
Planktolyngbya	94
Siphonobacter	3
Oceanithermus	264
Lautropia	723
Bowmanella	96
Aquabacter	48
Rhodobium	119
Thioclava	399
Sediminibacterium	586
Pyxidicoccus	41
Alkalimonas	147
[truncated: 159 more rows]
