# Supplementary material for: Baseline Survey of Root-Associated Microbes of Taxus chinensis (Pilger) Rehd
Source: PLoS One. 2015 Mar 30;10(3):e0123026. doi: 10.1371/journal.pone.0123026 (PMC4378922; doi:10.1371/journal.pone.0123026)
Supplement: S4 Table — (XLS) [file pone.0123026.s004.xls]

## Sheet: Fungi_genus.class.reads
Table S4 List of fungal genus and reads number in meta-genome sequencing.
Class	TR2
Chionosphaera	174
Parapleurotheciopsis	3
Xenophacidiella	8
Neophaeosphaeria	248
Thanatephorus	3312
Sporopachydermia	12083
Piloporia	22
Pezicula	456
Protousnea	4
Tetrapisispora	23603
Gloiodon	102
Paulia	88
Wallemia	496
Pseudephebe	11
Pseudotrichia	43
Coprotinia	15
Seifertia	9
Hyalorostratum	17
Mycoarthris	44
Abundisporus	157
Lasiobertia	2
Dolichocarpus	10
Coniodictyum	24
Collophora	627
Pseudoamauroascus	15
Leccinum	702
Phialemonium	166
Physisporinus	83
Corynascus	2
Neobelonia	3
Wilcoxina	68
Canariomyces	2
Lanatonectria	14
Nemania	107
Rossbeevera	300
Psiloglonium	846
Thelotrema	22
Leucopholiota	17
Restiosporium	2
Petractis	35
Lamprospora	135
Dictyopanus	134
Magnusiomyces	2551
Thuemenidium	36
Madurella	84
Datronia	362
Helicoon	82
Apiognomonia	93
Microsphaeropsis	527
Lepista	1527
Letharia	62
Malassezia	539
Leucophleps	55
Heteroplacidium	39
Glomus	76530
Rimbachia	50
Gymnoderma	10
Chromocleista	252
Volutella	120
Gyoerffyella	5
Sphaerobolus	171
Derxomyces	4608
Hyperdermium	7
Placocarpus	16
Donkioporia	4331
Volvolepiota	11
Glischroderma	55
Paxillus	525
Pterygiopsis	40
Batistia	23
Ascocratera	249
Ramonia	1
Ampulloclitocybe	237
Octosporella	159
Septofusidium	8
Bovistella	129
Haplotrichum	225
Gymnoascus	249
Renispora	41
Melanomphalia	14
Arachnocrea	2
Saccardoella	94
Geotrichum	781
Aporospora	6
Ascotricha	118
Trapeliopsis	74
Macrotyphula	665
Funbolia	5
Rosellinia	170
Lulwoana	169
Microthyrium	33
Phacidiopycnis	249
Amaurascopsis	21
Catapyrenium	131
Stypella	54
Scirrhia	19
Bothia	99
Leucogaster	95
Sydowia	493
Hygroaster	68
Entyloma	501
Toninia	36
Xenocylindrosporium	6
Bojamyces	9
Phaeomarasmius	1562
Melanohalea	40
Chlorociboria	587
Stropharia	2859
Nosema	3
Limnoperdon	434
Lecanosticta	3606
Sarcostroma	7
Scoliciosporum	95
Trichocintractia	1
Geastrum	2613
Tricharina	172
Triplosphaeria	1228
Kickxella	33
Fusidium	8
Macrolepiota	3851
Leohumicola	632
Uredo	11
Coniella	113
Myriostoma	66
Enterocytozoon	2
Tilletiaria	162
Libertella	43
Auricularia	7492
Fontanospora	15
Leucoscypha	73
Anthurus	140
Paliphora	4
Rhodoscypha	112
Dacryobolus	162
Brachycladium	53
Pleuroceras	71
Jaculispora	20
Pseudozyma	326
Dermea	215
Harposporium	10
Didymocrea	34
Hemimycena	1023
Gallacea	12
Halosphaeriopsis	6
Tremelloscypha	6
Ascitendus	50
Hymenoscyphus	1052
Sarcotrochila	34
Cylindrocarpostylus	10
Anthracobia	85
Metarhiziopsis	43
Mesochytrium	14
Phyllactinia	139
Phylacia	2
Cephaliophora	332
Pachyella	140
Natipusilla	52
Dendryphiopsis	30
Schizotrema	8
Parmastomyces	258
Auritella	595
Pyxine	83
Chaetothyrium	2
Lachancea	7667
Trimorphomyces	101
Aphysiostroma	22
Verrucula	120
Gloeomyces	31
Blakeslea	49
Yarrowia	13196
Rogersella	74
Togninia	476
Xanthomendoza	431
Leprocaulon	29
Uncinula	1
Piptocephalis	2298
Preussia	956
Platygramme	5
Leptographium	602
Fusicolla	26
Holtermanniella	84
Nectricladiella	27
Phacidium	291
Flabellophora	159
Darkera	61
Leucogyrophana	1937
Physoderma	3840
Starmera	11267
Stilbella	97
Merimbla	49
Ampelomyces	658
Nipponoparmelia	4
Verrucospora	373
Naohidemyces	6
Cephalosporium	73
Naumovozyma	19271
Inocephalus	772
Saccharomycodes	2994
Callistosporium	755
Diorchidium	3
Mollisia	287
Golovinomyces	649
Trimmatothele	2
Austrosmittium	50
Cumminsiella	4
Fischerula	89
Lasionectria	2
Prosopidicola	20
Dichostereum	208
Nimbya	31
Otthia	60
Austropeltum	21
Diplodia	632
Paullicorticium	40
Gymnopus	16571
Cylindrochytridium	13
Lecidella	71
Calostoma	1164
Amyloathelia	61
Stilbocrea	39
Peltaster	16
Moleospora	16
Notolecidea	4
Sphaceloma	489
Coniophora	14528
Dolichousnea	7
Dacryopinax	710
Hysterium	574
Trichoglossum	452
Lasiodiplodia	240
Thelocarpon	229
Buchwaldoboletus	59
Pyronema	208
Disculoides	8
Harknessia	162
Parvulago	5
Sparsitubus	17
Candelabrochaete	214
Disciseda	67
Prospodium	6
Parauncinula	127
Boletinus	4
Limonomyces	510
Syzygospora	706
Adisciso	68
Hypomyces	854
Pesotum	147
Kloeckera	62
Gloeotulasnella	1
Guepinia	3
Coenogonium	23
Propolis	3
Trichomerium	56
Caryospora	18
Ijuhya	2
Aleurobotrys	370
Gliocephalis	1
Microstroma	166
Rhizophagus	1105398
Fonsecaea	1306
Raffaelea	614
Byssoonygena	17
Pseudotomentella	166
Podospora	20940
Hypocrella	33
Phleogena	48
Tetrapyrgos	478
Byssosphaeria	90
Ajellomyces	184621
Coriolopsis	2321
Beltrania	6
Reniforma	1
Gliocephalotrichum	14
Dendryphion	37
Graphium	651
Cudoniella	252
Sclerophora	4
Limaciniaseta	5
Holtermannia	150
Lepiota	7376
Coccomyces	217
Patellaria	51
Rhizopus	6266
Laetisaria	652
Coprinopsis	27120
Topospora	78
Marasmiellus	7476
Bridgeoporus	193
Archaeospora	481
Byssochlamys	3835
Epulorhiza	48
Mycobilimbia	7
Sphaerulina	25
Hyalodendron	4
Decorospora	65
Physconia	1279
Haploporus	7
Spongipellis	860
Pleopsidium	88
Arctomia	10
Leptonia	274
Pyrenula	79
Loxospora	32
Coccotrema	86
Bacidina	11
Dipodascopsis	15323
Manglicola	80
Monographella	76
Stachylina	201
Antherospora	14
Thyridium	35
Clavispora	5165
Villosiclava	267
Poculum	36
Tapinella	1700
Collema	70
Diorygma	25
Lanspora	15
Myriotrema	30
Barssia	183
Lindtneria	83
Postia	851
Ascosphaera	166
Ampliotrema	8
Melanoleuca	1493
Camillea	2
Nais	10
Halomassarina	151
Chalciporus	276
Teratosphaeria	83136
Lophium	545
Truncocolumella	154
Monoblepharella	10703
Elmerina	39
Curreya	39
Falcocladium	3
Vanderwaltozyma	5727
Stagonospora	189
Debaryomyces	5808
Papulaspora	2
Rhodocybe	667
Gibbera	82
Uwebraunia	11869
Phialosimplex	129
Cystangium	19
Fulvoflamma	41
Wickerhamiella	3816
Santessonia	24
Laccaria	7460
Ruwenzoria	2
Utharomyces	234
Phaeococcus	2
Jaapia	305
Drechslera	123
Alisea	3
Blyttiomyces	595
Heliocybe	563
Siphonaria	1
Cryptometrion	20
Sphacelotheca	245
Australiasca	30
Moreaua	2
Rodentomyces	12
Verpa	377
Heterotextus	168
Leuconectria	28
Microdiplodia	57
Cylindrocladium	15
Cortinarius	32843
Petriella	77
Paramicrothyrium	20
Sordaria	1844
Sarcosoma	210
Sphaerostilbella	79
Tomentella	3211
Ambrosiella	126
Epibryon	345
Aleuria	246
Kalapuya	114
Pulvinula	159
Kuzuhaea	1573
Graphiola	150
Brycekendrickomyces	9
Neurospora	1070604
Duplicariella	1
Dermoloma	39
Tetraplosphaeria	414
Podocrella	24
Lobothallia	4
Dufourea	52
Funneliformis	12004
Hypsostroma	18
Gnomoniella	20
Cryptomyces	1
Syzygites	41
Arthothelium	20
Neolentinus	885
Thamnidium	41
Macrorhabdus	83
Phlyctis	33
Picoa	40
Graminella	117
Saturnispora	7883
Morchella	920
Pseudoclitocybe	1162
Baipadisphaeria	49
Satchmopsis	296
Fomitiporia	2702
Hygrophorus	4325
Marcelleina	241
Ochroconis	365
Rhytidhysteron	812
Lachnella	896
Metarhizium	44504
Austropaxillus	575
Coprinus	3396
Colacogloea	510
Loxosporopsis	15
Clavariadelphus	388
Schaereria	11
Fibricium	426
Pandora	575
Archaeorhizomyces	250
Asteromella	3
Holwaya	126
Epidermophyton	29
Bulbillomyces	64
Clitocybula	767
Protoxerula	54
Parmelina	16
Phallogaster	3
Bisporella	223
Pholiotina	505
Agonimia	75
Occultifur	184
Grifola	1251
Vesiculomyces	19
Actinomucor	81
Acaulopage	68
Scleroramularia	27
Geranomyces	5432
Lewia	101
Fistulina	1801
Ingaderia	23
Acanthostigma	55
Tumularia	37
Microthia	57
Neoplaconema	52
Tremella	7939
Conioscypha	10
Cryptothecia	22
Melanopsammella	12
Neophyllis	46
Botrytis	27
Cookeina	109
Paracercospora	266
Stictis	140
Pseudotulostoma	87
Absconditella	15
Cryptodiaporthe	40
Pyrenopsis	23
Cercospora	24088
Pirex	11
Varicellaria	9
Dothistroma	3601
Dimargaris	35
Sporotrichum	2
Wakefieldia	1
Pseudopassalora	15
Gyroporus	867
Dacrymyces	3680
Blastosporella	392
Erioderma	24
Endothia	140
Chaetodermella	31
Vanderbylia	42
Chlorencoelia	80
Dendrodontia	7
Hysteropatella	97
Cenococcum	2580
Caloplaca	780
Camarophyllopsis	427
Melanopsichium	45
Carbacanthographis	5
Trematophoma	68
Calliderma	17
Epiglia	157
Craterellus	38
Melampsoridium	8
Tilletiopsis	1239
Resinicium	4716
Alnicola	11123
Caloscypha	202
Microcyclus	8
Coleosporium	33
Selenaspora	61
Seynesia	41
Mutinus	8
Lasiobolidium	230
Coniothyrium	1485
Spirodactylon	4
Sarcopodium	37
Cryptendoxyla	22
Fibulochlamys	6
Belonia	8
Rhodotorula	6637
Ramichloridium	12370
Disciotis	195
Lindgomyces	1390
Gloiothele	105
Hypohelion	1
Anamylopsora	29
Exidiopsis	694
Thelidium	45
Apophysomyces	45
Sporomega	11
Menisporopsis	2
Peccania	74
Acanthofungus	17
Vascellum	226
Tsugacorticium	42
Claroideoglomus	4434
Chalazion	64
Troposporella	39
Gerwasia	1
Gloiocephala	431
Aquaphila	64
Lopezaria	46
Auriculibuller	12
Retiboletus	67
Ephebe	19
Leuconeurospora	157
Zelleromyces	74
Nakaseomyces	12325
Agyrium	10
Weraroa	133
Helicoma	429
Antrodia	11245
Ulurua	3
Mycochaetophora	304
Mrakiella	194
Stachybotrys	1516
Rimularia	12
Pleurostomophora	120
Zopfiella	14
Microxyphium	360
Albosynnema	8
Massaria	1070
Lojkania	221
Uredinopsis	6
Neta	11
Glonium	349
Phlyctorhiza	54
Septocyta	2
Petrakia	2
Dactylosporina	67
Arthrobotrys	615
Marssonina	114
Hymenopellis	1583
Natantispora	61
Royoungia	55
Ostreichnion	206
Stilbum	9
Acarosporina	21
Malbranchea	164
Curvularia	532
Xanthoconium	92
Plectosphaerella	115
Amandinea	115
Notholepiota	9
Tetragoniomyces	84
Megacollybia	2120
Celoporthe	50
Savoryella	1
Taiwanofungus	3792
Chaetomidium	195
Camanchaca	10
Mycena	10774
Jattaea	46
Geniculisynnema	53
Absidia	314
Pycnopeziza	15
Piceomphale	2
Anthracothecium	34
Mycopepon	18
Heteroconium	2
Corditubera	1
Tubariomyces	525
Bjerkandera	2044
Mythicomyces	613
Fibroporia	8773
Gerhardtia	164
Gyrodontium	598
Leucothecium	10
Acrodontium	83
Cryptotrichosporon	153
Cumulospora	29
Plowrightia	92
Mixia	11
Veronaea	229
Hirsutella	164
Arachnion	32
Cyclomyces	402
Allomyces	6238
Diplochytridium	59
Macrovalsaria	33
Sorocybe	11
Recurvomyces	124
Sclerogaster	16
Kompsoscypha	60
Pleistophora	73
Isaria	3295
Beauveria	8724
Lophiotrema	713
Maravalia	2
Orbilia	302
Graphis	37
Catenophlyctis	2536
Cinereomyces	224
Plagiostoma	221
Hygrocybe	2844
Alatospora	393
Phlebogaster	2
Echinodontium	402
Bryoria	141
Waitea	378
Obolarina	35
Sagenidiopsis	6
Triphragmium	5
Lamelloporus	48
Maunachytrium	162
Namakwa	3
Neotyphodium	1098
Pyrenophora	1374
Ryvardenia	145
Phaeoramularia	6
Cibiessia	12
Protopannaria	37
Hemiphacidium	19
Neosetophoma	185
Furculomyces	2415
Claviceps	1224
Heterogastridium	42
Pseudopithyella	173
Clarkeinda	7
Cyphellopsis	481
Chrysoporthe	178
Uromycladium	8
Gyalectaria	11
Gibellulopsis	7
Gastrosporium	5
Lepidosphaeria	111
Mycoaciella	53
Rhizoscyphus	483
Tulasnella	6
Loramyces	158
Cliostomum	28
Cyanodermella	49
Thermomucor	12
Opegrapha	93
Pseudohydnum	740
Phylliscum	4
Cylindrosympodium	3
Celosporium	27
Icmadophila	21
Lecophagus	3456
Melanustilospora	1
Imaia	200
Cercosporella	10437
Pestalotia	140
Nidula	636
Gloeostereum	76
Leotia	146
Otidea	736
Richoniella	456
Dactylellina	215
Ramalinora	7
Schadonia	4
Pseudocercosporella	14117
Cuniculitrema	42
Brigantiaea	227
Calyptella	219
Setchelliogaster	24
Kazachstania	39229
Frantisekia	107
Herpothallon	7
Stylodothis	104
Spencermartinsiella	2861
Ischnoderma	76
Chaetomium	1111
Cerinomyces	837
Sarcomyxa	1231
Otospora	288
Mycoarachis	11
Scutellinia	311
Herpobasidium	2
Batcheloromyces	2124
Glomerulispora	7
Lachnocladium	210
Aquapoterium	17
Cistella	132
Elasticomyces	169
Acanthothecis	9
Speiropsis	100
Laxitextum	376
Hyphopichia	5756
Clitopilus	2609
Gloeotinia	28
Emarcea	21
Cruentomycena	170
Ascosacculus	9
Endoraecium	8
Baeospora	528
Saccharomycopsis	21068
Elaphomyces	189
Galeropsis	3
Steinera	4
Bryoscyphus	198
Sagenoma	99
Campanophyllum	57
Phragmocapnias	124
Capronia	3230
Chaetosphaeria	90
Pycnoporus	1107
Oidiodendron	587
Myrothecium	1536
Phallobata	3
Moniliophthora	3986
Pseudoboletus	22
Hymenochaete	8235
Dendrothele	137
Protoglossum	91
Vahliella	33
Pyxidiophora	11
Kochiomyces	269
Dyplolabia	6
Micropeltis	7
Mycogone	23
Aposphaeria	473
Brachyalara	199
Kinia	39
Kurtzmanomyces	9
Gilbertella	38
Podabrella	326
Ditopella	20
Ripartites	406
Atractium	5
Endophyllum	4
Floromyces	1
Byssolophis	57
Tyrannosorus	71
Sphaeropsis	283
Warcupia	5
Metulocladosporiella	99
Thysanorea	11
Graphina	5
Penidiella	3484
Phacidiella	6
Decaisnella	44
Crinipellis	2663
Otideopsis	62
Candelaria	22
Teloschistes	197
Compositrema	6
Halotthia	13
Pluteus	10353
Stouffera	3
Stegobolus	8
Lentaria	712
Thermomyces	3983
Syncesia	8
Cylindrotrichum	6
Myxarium	4
Euopsis	53
Circinella	22
Hypocrea	7216
Spencermartinsia	224
Staninwardia	3297
Parabagliettoa	36
Dactylina	65
Biatoropsis	278
Taifanglania	58
Eryniopsis	113
Hemipholiota	101
Deflexula	169
Pyrenodesmia	27
Duddingtonia	68
Endoconidioma	58
Megalaria	17
Phaeangium	7
Brettanomyces	7864
Boudiera	64
Aniptodera	52
Articulospora	39627
Phaeosaccardinula	3
Lizonia	179
Pleurophoma	210
Collodiscula	8
Laetiporus	1801
Colletogloeopsis	41
Corollospora	253
Agaricostilbum	202
Ophiovalsa	20
Iodowynnea	62
Phaeomycocentrospora	112
Everniastrum	13
Roussoella	415
Kregervanrija	8875
Alectoria	124
Pachylepyrium	1306
Lopharia	775
Sporodictyon	139
Cokeromyces	3213
Sporodiniella	42
Apiosporina	29
Myceliophthora	97847
Rhodocollybia	2912
Leveillula	130
Inocutis	500
Nalanthamala	13
Bartalinia	34
Sphaeriothyrium	7
Ephelis	84
Cetrariastrum	1
Stephanocyclos	8
Chromosera	533
Cryptosporella	137
Rhizophlyctis	9977
Microcera	36
Rickenella	658
Immersaria	8
Scolecobasidium	920
Cryphonectria	147
Miladina	74
Pseudopeziza	1
Tylospora	284
Elderia	154
Clitopilopsis	171
Mycosphaerella	92770
Cyttaria	1857
Sirodesmium	167
Ascopolyporus	14
Hydropunctaria	141
Aegerita	3
Phialea	75
Katumotoa	111
Chaenothecopsis	298
Paraconiothyrium	920
Schwanniomyces	7184
Ramularia	27923
Nematoloma	486
Swampomyces	15
Evlachovaea	9
Itersonilia	408
Haloguignardia	75
Acrocordiopsis	46
Orpinomyces	5320
Reimnitzia	6
Erythricium	128
Kionochaeta	99
Oxydothis	8
Micarea	148
Dactylaria	351
Tilletia	6115
Emmonsia	124
Creosphaeria	22
Glypholecia	22
Ocala	7
Hypsizygus	356
Lichenomphalia	877
Diplodina	81
Zygosaccharomyces	16791
Anomoporia	637
Thelephora	2323
Stereocaulon	1188
Cladobotryum	274
Ramalea	12
Pseudoramichloridium	1
Lambertella	294
Auriporia	250
Alpova	693
Caryosporella	21
Poitrasia	44
Cryptococcus	15598
Lacazia	20
Septoglomus	692
Nephroma	150
Candelariella	39
Pyrenochaeta	1389
Bolbitius	686
Mycenoporella	35
Cyphelium	72
Coleopteromyces	115
Claudopus	59
Spathaspora	4961
Cryptodiscus	64
Sthughesia	31
Boletopsis	333
Helicodendron	245
Pseudaegerita	10
Obelidium	56
Amylocorticium	905
Hyperphyscia	8
Wolfiporia	6845
Boreoplaca	175
Saitoella	4440
Bellemerea	48
Morinia	12
Phlebia	3573
Discosia	99
Podaxis	7
Granulobasidium	340
Buellia	1308
Polychaeton	7
Mesophellia	504
Pleochaeta	157
Mastigobasidium	22
Apoharknessia	4
Acarospora	401
Hannaella	775
Granulopyrenis	13
Kretzschmaria	18
Hercospora	10
Earliella	498
Hydnellum	1199
Phaeoacremonium	581
Orbiliopsis	2
Giulia	247
Ulocladium	121
Adelolechia	6
Phaeobotryosphaeria	314
Setulipes	91
Olpidium	4372
Custingophora	17
Carbonea	11
Repetobasidium	431
Udeniomyces	910
Cyttarophyllum	4
Bensingtonia	711
Sphaerosporium	15
Protoblastenia	663
Muyocopron	22
Fomes	14879
Pleostigma	20
Pseudochaete	782
Acaromyces	7
Poronia	48
Insolibasidium	178
Diatrypella	109
Pachyphloeus	88
Sarcinomyces	540
Rhizocladosporium	6
Dothiorella	217
Myxomphalia	31
Byssomerulius	300
Cyberlindnera	54622
Calycellina	6
Copromyces	4
Shanorella	27
Cladophialophora	2552
Kotlabaea	3
Basidiobolus	6335
Houjia	2
Dothidea	684
Myriosclerotinia	26
Melanconis	242
Leptoxyphium	769
Meloderma	35
Atheloderma	59
Anzia	13
Xeromyces	65
Lentinus	3115
Grovesinia	16
Monilia	7
Conidiobolus	3569
Ceratocystis	265
Porpidia	834
Rhinocladiella	673
Cheimonophyllum	592
Priceomyces	6723
Zoophagus	39
Phellodon	539
Macroventuria	171
Sebipora	79
Psilolechia	46
Grosmannia	502
Panellus	2044
Meruliopsis	61
Szczawinskia	1
Coelomomyces	246
Cryptosphaeria	93
Femsjonia	142
Ophiostoma	950
Lodderomyces	76705
Fuscopannaria	21
Mauginiella	1
Pleurocybella	1170
Amphisphaeria	79
Scleroconidioma	56
Thelonectria	23
Xanthoria	886
Septobasidium	384
Xylogone	821
Aphanoascus	289
Humaria	91
Nannfeldtiomyces	2
Myriogenospora	28
Scytalidium	842
Byssocorticium	199
Marchandiopsis	25
Hypoxylon	730
Crocicreas	297
Hesperomyces	46
Gastroboletus	16
Verruculopsis	28
Mycenastrum	76
Nidularia	60
Doratomyces	17
Marchandiomyces	2970
Rhizoctonia	8908
Endoptychum	13
Ustilago	314878
Ainoa	4
Ceriosporopsis	1
Sagenomella	185
Abstoma	11
Rugonectria	10
Scolecostigmina	50
Ambomucor	95
Eichleriella	32
Stereosphaeria	7
Ophiognomonia	291
Neosartorya	10404
Bombardia	65
Calcarisporium	61
Camarosporula	15
Kalmusia	244
Fragosphaeria	31
Gaeumannomyces	2644
Simocybe	1434
Phaeodothis	128
Furcaspora	9
Neokarlingia	573
Aleurodiscus	392
Mycoemilia	56
Neofusicoccum	591
Hydnum	1043
Microcyclospora	179
Beverwykella	62
Pleurophragmium	18
Ramulispora	6762
Lepraria	175
Hexagonia	787
Hormococcus	42
Stipitochaete	11
Balansia	124
Dendrophoma	3
Camarographium	13
Claviradulomyces	21
Megasporia	831
Lemonniera	140
Lophotrichus	8
Podochytrium	1665
Xenoconiothyrium	5
Dichomitus	119
Glomerobolus	1
Sepedonium	3
Pseudombrophila	142
Capnobotryella	7650
Glaziella	145
Tsuchiyaea	48
Leptoporus	116
Nephrochytrium	128
Chromocyphella	5
Burgoa	7761
Exosporium	16
Karstenella	75
Aphanocladium	36
Stagnicola	33
Grandinia	13
Conotrema	24
Mazzantia	61
Camarophyllus	2022
Cucurbitaria	308
Pseudevernia	143
Dioszegia	1242
Clitocybe	4957
Dichotomophthora	12
Coltricia	289
Dacryomitra	25
Geopyxis	308
Metschnikowia	25450
Microbotryum	7063
Apiosporopsis	6
Herteliana	3
Xenocylindrocladium	11
Clavicorona	14
Berlesiella	103
Flagelloscypha	68
Paraphoma	396
Jenmania	23
Endocarpon	91
Crocynia	24
Calvatia	881
Sarocladium	178
Jafnea	12
Porpoloma	110
Lichtheimia	3021
Psoroma	49
Poria	128
Micropsalliota	591
Trichophyton	11531
Xylomelasma	7
Xanthopsoroma	33
Cordyceps	4312
Pneumocystis	725
Aquaticheirospora	9
Trizodia	266
Karstenula	5
Kuehneola	8
Acantholichen	374
Pilophorus	247
Xylomyces	16
Ophiosphaerella	380
Thielavia	238911
Kaernefeltia	7
Asahinea	3
Barnettozyma	6289
Alternaria	4419
Hyphozyma	342
Albertiniella	69
Loreleia	156
Chaetasbolisia	93
Sympoventuria	6
Vararia	306
Farlowiella	243
Thedgonia	45
Bondarcevomyces	199
Camaropella	2
Dasyspora	20
Massalongia	35
Lyophyllum	3888
Auriscalpium	715
Auriculariopsis	198
Omphalodiella	1
Ovulinia	14
Nigrospora	471
Coniochaeta	564
Entomophthora	1146
Mycoleptodiscus	1
Thelebolus	1716
Schizophyllum	26767
Venturia	305
Rugosomyces	36
Sphaerotheca	4
Hydnochaete	1694
Cintractia	131
Coccocarpia	181
Antennariella	2
Penicilliopsis	72
Letendraea	82
Genabea	2
Entocybe	924
Aporothielavia	10
Sinotermitomyces	10
Rhopalogaster	1
Cylindrium	2
Astrosphaeriella	291
Astraeus	211
Zygorhizidium	238
Flammulina	4887
Colipila	40
Williopsis	9090
Etheirophora	10
Cetraria	116
Arecophila	6
Naohidea	34
Aureobasidium	2323
Scabropezia	48
Pulveroboletus	241
Frutidella	5
Fabrella	103
Tetracladium	44049
Ambispora	2608
Balsamia	163
Gongronella	55
Rhizosphaera	223
Holocryphia	3
Neonectria	166
Remersonia	35
Akanthomyces	237
Cryptolechia	4
Anema	18
Bilimbia	3
Urophlyctis	624
Hebelomina	51
Cyniclomyces	1715
Schizosaccharomyces	22905
Flaviporus	413
Sclerocystis	682
Setophoma	200
Dictyocephalos	1
Pinnaticoemansia	10
Thyrostroma	4
Strumella	1
Platygloea	242
Bryocentria	96
Miriquidica	54
Dendroclathra	20
Montagnea	132
Acanthophysium	604
Chaetoconis	25
Omphalotus	2647
Leptogium	197
Floccularia	47
Montanelia	24
Pyrrhospora	28
Ochropsora	1
Melogramma	9
Meliolina	16
Xerocomus	1427
Rhexocercosporidium	417
Polyancora	2
Dirinaria	32
Meria	371
Spiromyces	4455
Setomelanomma	281
Fusarium	13777
Gloeocystidiellum	2335
Ochrocladosporium	16
Xanthoparmelia	397
Ostropa	62
Barrmaelia	14
Omphaliaster	52
Auratiopycnidiella	1
Mensularia	182
Pyrofomes	153
Mycoblastus	24
Quadricrura	1060
Microporus	819
Laurera	3
Aciculosporium	23
Pholiota	6380
Kuehneromyces	726
Xenasma	224
Chlorovibrissea	8
Hydnomerulius	369
Trichoconis	10
Gymnascella	116
Selenophoma	219
Hanseniaspora	3551
Rozella	9016
Limacella	1223
Monosporascus	62
Chrysocyclus	1
Niesslia	105
Lacrymaria	1511
Phaeophyscia	118
Barrina	1
Grammothele	12
Endomelanconiopsis	24
Gyalidea	31
Neohygrophorus	370
Xanthoriicola	5
Geosmithia	994
Cystobasidium	38
Cylindrobasidium	534
Amauroascus	21
Chloridium	6
Maronea	34
Dentocorticium	379
Phloeopeccania	15
Amphilogia	25
Boletus	5178
Catathelasma	1480
Ceratobasidium	1596
Rectipilus	81
Armillaria	88103
Acrocordia	310
Filobasidiella	227654
Pseudomerulius	427
Austrogautieria	10
Chrysosporium	103
Cronartium	168
Pseudonectria	156
Acanthobasidium	41
Urnula	159
Mycobonia	24
Dasyscyphella	21
Chaenotheca	67
Franzpetrakia	1
Apiospora	586
Choanephora	41
Lecanactis	67
Endoreticulatus	606
Spartiella	62
Hypochniciellum	117
Pleurella	1
Discohainesia	23
Stegocintractia	2
Camposporium	1
Gorgadesia	2
Tricholomella	442
Wirthiotrema	4
Chaetodiplodia	79
Fomitiporella	174
Conidiosporomyces	285
Melanops	71
Enterocarpus	8
Babjeviella	5173
Ascoidea	6334
Porodisculus	332
Neodeightonia	103
Cyclothyrium	7
Hymenogloea	138
Platismatia	101
Phaeothecoidea	48
Nectriopsis	66
Stenocybe	39
Phaeomoniella	1106
Dactylella	270
Phyllobathelium	26
Pannaria	69
Psilocybe	5641
Stephanonectria	54
Evernia	78
Gyalideopsis	20
Boeremia	2293
Curvicladium	18
Seirophora	11
Sirosporium	2
Pseudogymnoascus	321
Porotheleum	434
Helicogloea	60
Cystocoleus	73
Bathelium	125
Tingoldiago	248
Tubulicrinis	1007
Pseudofusicoccum	159
Daedaleopsis	505
Hesseltinella	47
Pseudotaeniolina	2473
Lentinellus	2727
Rhabdocline	33
Dermocybe	446
Lichinella	27
Hypogymnia	172
Galactomyces	58913
Clavulicium	11
Amanita	22323
Cephalotheca	63
Xanthomaculina	2
Heydenia	6
Bipolaris	685
Bulleribasidium	278
Phyllobaeis	148
Haloaleurodiscus	81
Tuckermannopsis	54
Chlorophyllum	788
Stigmina	6090
Mikronegeria	1
Metacordyceps	319
Uncinocarpus	119
Dibaeis	56
Pithomyces	8
Rhizocarpon	108
Hydropus	1269
Trichodelitschia	111
Chaetopyrena	117
Dimidiographa	2
Coleophoma	515
Helicascus	146
Astrocystis	52
Saccothecium	26
Pyrrhoderma	57
Anncaliia	2
Ceratosphaeria	74
Hemicarpenteles	126
Descomyces	102
Mycolevis	6
Dingleya	99
Tulostoma	475
Gibellula	39
Saksenaea	21
Basidiodendron	32
Monodictys	59
Colletogloeum	10
Jola	31
Boubovia	7
Spegazzinia	3
Thyrea	57
Gloeoporus	936
Kuraishia	9956
Xanthocarpia	48
Agrocybe	8987
Atractiella	33
Atkinsonella	17
Poromycena	127
Scleropezicula	12
Allochytridium	65
Veligaster	163
Berkleasmium	96
Cainiella	12
Bagliettoa	188
Arthrinium	1900
Aphanobasidium	395
Cuphophyllus	140
Guignardia	4027
Annulusmagnus	13
Didymosphaeria	470
Pisolithus	623
Calonectria	381
Peniophora	1363
Pleurotus	24040
Amygdalaria	32
Pseudohiatula	6
Tricholomopsis	1228
Nothomitra	7
Cheilymenia	290
Trypethelium	10
Steccherinum	1673
Diploicia	20
Massospora	9
Haematomma	8
Nematoctonus	1410
Everhartia	5
Physma	5
Tiarosporella	15
Anaptychia	44
Inonotus	17380
Thaxterogaster	502
Lachnum	606
Sipmaniella	30
Moesziomyces	64
Speerschneidera	1
Cyathus	814
Sporothrix	42
Ascodesmis	174
Antarctomyces	68
Gyalolechia	108
Urocystis	154
Glarea	2
Exidia	1307
Lagarobasidium	116
Cunninghamella	3373
Polychidium	33
Infundichalara	383
Symbiotaphrina	2616
Dendrographa	92
Appendicospora	41
Dussiella	11
Therrya	10
Myelorrhiza	33
Trichomonascus	5926
Gordonomyces	1
Annellosporium	2
Pochonia	526
Bourdotia	186
Daldinia	197
Psilopezia	200
Leiothecium	59
Sporendonema	78
Ductifera	14
Gelatinodiscus	2
Sakaguchia	172
Pontogeneia	6
Eremothecium	248004
Megaspora	19
Termitomyces	13103
Sporisorium	3110
Trichophaea	489
Filobasidium	947
Benjaminiella	42
Saccharata	41
Wynnea	105
Lanzia	15
Kurtzmaniella	3421
Trichoderma	5525
Setosphaeria	172
Cazia	62
Dendriscocaulon	19
Phyllotopsis	1398
Sistotrema	6941
Kirkomyces	42
Tremiscus	628
Skvortzovia	311
Pulchromyces	135
Pseudoplagiostoma	7
Pseudopenidiella	3
Psiloparmelia	14
Heleiosa	51
Stromatonectria	10
Physcia	421
Neogymnomyces	10
Lentamyces	83
Pachyphysis	7
Neobulgaria	416
Melanotaenium	74
Galzinia	312
Conocybe	1407
Verrucaria	1032
Meira	2
Asteroma	45
Globulicium	379
Megalocystidium	420
Cystostereum	479
Merulius	8
Pycnora	6
Allodus	18
Spathularia	321
Bionectria	461
Martensiomyces	13
Lecidoma	26
Brunneosphaerella	100
Parmelaria	2
Gastrocybe	29
Thamnolia	108
Floricola	162
Collybia	1073
Conchomyces	48
Imshaugia	36
Favolus	1
Phaeosphaeria	84529
Arrhenia	856
Aigialus	750
Brasiliomyces	14
Crepidotus	4562
Nannizziopsis	11
Phaeocryptopus	237
Cancellidium	12
Dendrocollybia	336
Polyporoletus	254
Tirmania	4
Neocosmospora	122
Pseudorobillarda	460
Helocarpon	5
Neoerysiphe	331
Hyaloraphidium	4085
Athelidium	39
Westerdykella	536
Scolecobasidiella	32
Pseudoarmillariella	496
Pucciniosira	2
Vermispora	9
Erythrodecton	8
Paraliomyces	30
Botryobasidium	1452
Himantormia	28
Biatoridium	18
Conlarium	30
Menispora	24
Aciculoconidium	1172
Brunneocorticium	60
Oxyporus	991
Ascocoryne	433
Xylographa	12
Diplocarpon	6
Fibrillithecis	2
Kernia	34
Psoroglaena	20
Megalotremis	14
Racocetra	354
Anthostomella	133
Sarcoscypha	286
Gymnopilus	2725
Readeriella	7557
Heliogaster	146
Guehomyces	393
Combea	84
Pithya	63
Hymenagaricus	340
Scorias	3189
Anaeromyces	61
Laurilia	192
Boletellus	634
Tranzscheliella	8
Basipetospora	30
Ulospora	204
Iodophanus	27
Aureoboletus	303
Geniculifera	4
Ginnsia	173
Tholurna	10
Inocybe	77039
Cainia	84
Cystotheca	139
Melanopsamma	40
Minimedusa	3055
Xenomeris	44
Lecanicillium	740
Flavobathelium	6
Truncatella	123
Castanedomyces	22
Doassinga	1
Pterulicium	66
Parmelia	79
Trichophaeopsis	15
Clinoconidium	3
Morosphaeria	239
Peziza	1460
Anteaglonium	85
Valsaria	82
Gibbago	1
Smardaea	6
Torulaspora	12594
Rhizina	165
Sarcogyne	77
Acephala	429
Ophiocordyceps	6785
Uthatobasidium	9
Placynthium	1440
Cetrariella	15
Simonyella	18
Bispora	65
Zygoascus	11812
Kirramyces	9
Leptochidium	701
Delicatula	45
Monoblepharis	2135
Phomopsis	477
Thamnomyces	2
Typhula	402
Pringsheimia	1
Synchytrium	2770
Metulodontia	42
Paratritirachium	35
Asterophlyctis	65
Schizopora	225
Gloeopeniophorella	311
Melanchlenus	2
Taeniolella	35
Quintaria	146
Conferticium	85
Leptotrema	4
Phymatotrichopsis	764
Haasiella	201
Chiodecton	10
Verrucocladosporium	7
Caliciopsis	27
Scutellospora	7988
Chrysomphalina	969
Trichocladium	110
Acanthostigmella	1
Flavodon	217
Thermoascus	188
Tylopilus	1182
Syspastospora	6
Tuber	2541
Trichopezizella	14
Melastiza	296
Cuspidatispora	6
Allantophoma	189
Auxarthron	276
Zygotorulaspora	2951
Placopsis	145
Ustilaginoidea	17
Paraleptosphaeria	245
Descolea	1851
Sarcodon	891
Dinemasporium	36
Arthrographis	3
Rolfidium	1
Tubulicium	96
Allopsalliota	21
Labyrinthomyces	231
Rhamphoria	8
Ascozonus	62
Phloeospora	3542
Xenasmatella	62
Microsphaera	6
Aporpium	9
Micromphale	328
Hyphoderma	1631
Ustilentyloma	20
Arthroascus	3538
Glyphium	62
Eremithallus	144
Trappea	9
Phaeographis	21
Entonaema	12
Dipsacomyces	8
Faerberia	18
Resupinatus	881
Ciboria	36
Columnosphaeria	116
Austroblastenia	11
Rhizopogon	2685
Phragmoporthe	10
Alysidiella	1
Serpula	48637
Lindra	162
Parmelinopsis	17
Corticium	314
Tremellodendropsis	5
Obba	165
Placynthiella	27
Nigrosabulum	7
Punctulariopsis	46
Cephaloascus	3138
Nigrograna	268
Ahtiana	6
Erratomyces	235
Cystodendron	65
Harpochytrium	286
Piromyces	2613
Splanchnonema	176
Sedecimiella	31
Gymnomyces	39
Cantharellula	103
Naucoria	1213
Gliomastix	22
Leptosporella	7
Lasallia	201
Athelopsis	219
Elaphocordyceps	691
Fuscoderma	4
Oidium	263
Trametes	24005
Pseudodictyosporium	13
Annulatascus	33
Odontotrema	7
Gymnoconia	11
Pleurotopsis	652
Stephensia	3
Vonarxia	14
Albotricha	59
Dermatocarpon	218
Eocronartium	158
Conioscyphascus	10
Magnisphaera	32
Karoowia	14
Bulbothrix	31
Spadicoides	63
Arthroderma	1042
Punctelia	99
Conidioxyphium	73
Pycnoporellus	254
Xenolophium	48
Ceratostomella	26
Brunneiapiospora	8
Pachytrype	2
Cystoagaricus	23
Gomphidius	247
Seiridium	560
Plicaria	111
Cribbea	8
Dictyosporium	181
Craterocolla	269
Fuscoporia	866
Gliophorus	353
Cuphocybe	28
Delitschia	178
Friedmanniomyces	320
Clavulina	2280
Nephridiophaga	54
Porodaedalea	2299
Arthonia	57
Gliocladium	8
Tritirachium	253
Simplicillium	146
Lopadium	2
Cheiromyces	10
Gymnosporangium	48
Calicium	124
Milesina	1
Leucocortinarius	606
Radiomyces	27
Heiomasia	24
Amylostereum	1177
Paracostantinella	52
Fayodia	785
Holocotylon	2
Amylosporus	10
Thelenella	3
Melampsora	6
Tephrocybe	1067
Galerina	3752
Stromatinia	17
Syncephalastrum	17
Apinisia	28
Bettsia	61
Hericium	2733
Nadvornikia	4
Chaetospermum	867
Mycoacia	416
Chaetopsina	37
Exobasidium	560
Herpotrichia	603
Foliocryphia	2
Tainosphaeria	1
Aschersonia	22
Lichina	22
Asterina	54
Dichotomocladium	34
Chaetocalathus	1267
Wickerhamomyces	18755
Sticta	188
Parascedosporium	26
Myrmecridium	69
Gliocladiopsis	95
Calocybe	1160
Sirococcus	456
Farnoldia	7
Merismodes	140
Classicula	22
Phlebiella	207
Hyponectria	39
Caulorhiza	25
Kriegeria	483
Hispidoconidioma	13
Corylomyces	2
Phillipsia	84
Arpinia	3
Ozonium	9
Pezizella	1
Microporellus	25
Radiigera	19
Didymostilbe	72
Bovista	1311
Cristinia	441
Serendipita	6
Hydnotryopsis	3
Dichomera	25
Ascolacicola	14
Pilidiella	148
Gyalecta	88
Lecania	35
Heliocephala	166
Hypoderma	128
Haptocillium	45
Bacidia	35
Phaeolepiota	732
Stagonosporopsis	2091
Pseudallescheria	686
Batistopsora	4
Pyrgillus	14
Parasola	8659
Placidiopsis	165
Arkaya	2828
Eremiomyces	1
Dicyma	43
Pleuroascus	18
Amylocystis	301
Crucibulum	899
Pseudeurotium	303
Campanella	1931
Pseudoomphalina	75
Porostereum	169
Ophionectria	14
Versicolorisporium	123
Hyalorhinocladiella	33
Kondoa	33
Caripia	60
Lunulospora	29
Paraphaeosphaeria	158
Plenodomus	959
Diploschistes	149
Variospora	2
Pleurocollybia	86
Loratospora	54
Inermisia	22
Mycoclelandia	127
Hallingea	1
Dimelaena	349
Suillus	2248
Kluyveromyces	22881
Tinctoporellus	47
Knightiella	28
Rhizopycnis	49
Aulographina	59
Radulodon	33
Fibulorhizoctonia	456
Teberdinia	1562
Conoplea	3
Sporophagomyces	38
Geopora	241
Mycocalia	405
Ophiobolus	24
Polycephalomyces	1060
Tricholoma	13672
Bankera	315
Phialotubus	2
Massariosphaeria	443
Dothichiza	3
Lophiostoma	2708
Anguillospora	1554
Tricladium	1344
Fimetariella	2
Entrophospora	2815
Moristroma	6
Anzina	3
Minutisphaera	104
Schizonella	213
Discoxylaria	1
Bryochiton	252
Inopilus	40
Polyporus	3699
Myriococcum	25
Gymnostellatospora	48
Phaeotheca	45
Schizoparme	30
Aleurocystidiellum	91
Megasporoporia	338
Miyagia	1
Botryozyma	2921
Aphanopsis	73
Lempholemma	133
Tetrachaetum	221
Rigidoporus	558
Kirschsteiniothelia	254
Kodamaea	2843
Robillarda	28
Merulicium	50
Xylona	152
Lineolata	6
Tubeufia	519
Melanolecia	8
Strangospora	16
Ochrolechia	230
Rhynchosporium	81
Phakopsora	639256
Hormonema	73
Reddellomyces	109
Rhopalomyces	1712
Gloeocantharellus	106
Parmelinella	1
Shimizuomyces	2
Paecilomyces	1255
Pseudophacidium	149
Hyphomucor	36
Ombrophila	63
Sesquicillium	5
Hyphodermella	1866
Retroconis	4
Immersiella	32
Clypeosphaeria	15
Lasiosphaeriella	1
Chamonixia	61
Bannoa	794
Neofabraea	378
Cornicularia	45
Pseudaleuria	9
Infundibulomyces	23
Ramaria	2335
Athelia	4102
Emericellopsis	73
Ossicaulis	689
Peltula	90
Zasmidium	7169
Nolanea	1089
Phaeoclavulina	167
Boreostereum	620
Oliveonia	2
Trametopsis	128
Viridispora	29
Encoelia	26
Penzigia	2
Homolaphlyctis	22
Pyrenopeziza	8
Ganoderma	24916
Botryosphaeria	1934
Leptospora	47
Pycnobasidium	6
Orphella	1642
Phacellium	1648
Melanochaeta	3
Cyphella	109
Microidium	234
Nakazawaea	7870
Octospora	167
Leucosporidium	2944
Phaeocalicium	7
Lecanographa	43
Psorotichia	72
Neocarpenteles	3
Gelatinipulvinella	1
Spirosphaera	9
Chloroscypha	239
Zodiomyces	2
Poriodontia	112
Papiliotrema	296
Farysia	1
Polyblastia	88
Faurelina	14
Neocudoniella	68
Flavopunctelia	50
Sporidiobolus	289
Atraporiella	52
Enterographa	22
Thelomma	16
Heterobasidion	1398
Sigmoidea	49
Mahanteshomyces	17
Chardoniella	7
Selinia	2
Stereum	1850
Warcupiella	162
Rhizidium	104
[truncated: 1,383 more rows]
