# Supplementary material for: Baseline Survey of Root-Associated Microbes of Taxus chinensis (Pilger) Rehd
Source: PLoS One. 2015 Mar 30;10(3):e0123026. doi: 10.1371/journal.pone.0123026 (PMC4378922; doi:10.1371/journal.pone.0123026)
Supplement: S5 Table — (XLSX) [file pone.0123026.s005.xlsx]

## Sheet: 13_IDBA
Table S5 List of gene annotations with IDBA_UD assembly.
Query ID(GenBank accesion number)	Query annotation abbreviation	Subject ID	% Identity	Alignment length	Mismatches	Openings	Query start	Query end	Subject start	Subject end	E-value	Bit score
AF297618	TBT	gene_TR2_98308	67.05	261	86	0	166	426	1	261	3e-102	367
AF297618	TBT	gene_TR2_384066	98.8	166	2	0	186	351	1	166	2e-94	341
AF466397	DBTNBT	gene_TR2_35661	58.85	260	106	1	181	440	1	259	4e-89	323
AF297618	TBT	gene_TR2_56488	69.96	223	67	0	218	440	1	223	4e-88	320
AF190130	TAT	gene_TR2_98308	56.92	260	110	1	173	430	2	261	5e-85	310
AF297618	TBT	gene_TR2_35661	57.03	263	111	2	176	437	1	262	2e-84	308
AF081514	GGPPS	gene_TR2_186711	67.73	220	70	1	80	299	4	222	4e-82	300
AF190130	TAT	gene_TR2_35661	56.92	260	110	2	182	439	1	260	1e-81	299
AY082804	BAPT	gene_TR2_98308	54.23	260	119	0	172	431	2	261	3e-81	297
AF193765	DBAT	gene_TR2_98308	54.79	261	117	1	171	431	2	261	8e-77	283
AF193765	DBAT	gene_TR2_35661	55.56	261	113	3	180	439	1	259	2e-75	278
AY082804	BAPT	gene_TR2_148299	84.87	152	23	0	145	296	4	155	7e-73	270
AF466397	DBTNBT	gene_TR2_98308	50.19	257	125	3	172	427	2	256	2e-72	268
AY082804	BAPT	gene_TR2_35661	49.62	262	130	2	181	441	1	261	4e-72	267
AY082804	BAPT	gene_TR2_56488	57.85	223	94	0	223	445	1	223	2e-71	265
AF190130	TAT	gene_TR2_56488	56.42	218	93	1	224	439	1	218	2e-69	258
AF190130	TAT	gene_TR2_384066	64.46	166	59	0	192	357	1	166	2e-61	232
AF466397	DBTNBT	gene_TR2_56488	53.67	218	96	4	226	441	4	218	2e-61	232
AF193765	DBAT	gene_TR2_56488	54.38	217	99	0	223	439	1	217	1e-58	222
AF297618	TBT	gene_TR2_148299	63.16	152	56	0	140	291	4	155	2e-54	208
AF466397	DBTNBT	gene_TR2_384066	58.68	167	68	1	191	357	1	166	7e-54	206
AF297618	TBT	gene_TR2_114044	66.43	140	47	0	152	291	1	140	1e-52	202
AF297618	TBT	gene_TR2_311685	63.64	143	52	0	152	294	1	143	8e-52	200
AF466397	DBTNBT	gene_TR2_148299	59.87	152	61	0	145	296	4	155	4e-51	197
AF193765	DBAT	gene_TR2_384066	55.69	167	73	1	190	356	1	166	5e-49	191
AY082804	BAPT	gene_TR2_384066	53.61	166	77	0	191	356	1	166	5e-48	187
AF193765	DBAT	gene_TR2_311685	59.72	144	57	1	156	299	1	143	3e-47	184
AY582743	PAM	gene_TR2_47516	31.68	423	266	8	77	497	4	405	5e-45	178
AF318211	T10H	gene_TR2_353423	68.03	122	39	0	211	332	1	122	1e-44	176
AF190130	TAT	gene_TR2_148299	59.87	152	61	0	146	297	4	155	2e-44	176
AF193765	DBAT	gene_TR2_148299	57.52	153	64	1	144	296	4	155	1e-44	176
AF466397	DBTNBT	gene_TR2_311685	51.05	143	70	0	157	299	1	143	6e-44	174
AY082804	BAPT	gene_TR2_311685	54.55	143	65	0	157	299	1	143	4e-43	171
AY289209	T5H	gene_TR2_353423	50.29	171	53	1	213	351	1	171	8e-43	170
AY582743	PAM	gene_TR2_51965	35.65	359	198	12	19	371	17	348	2e-42	169
AY082804	BAPT	gene_TR2_81075	78.79	99	21	0	285	383	1	99	3e-42	168
AY582743	PAM	gene_TR2_23767	30.81	370	241	6	130	498	1	356	1e-41	167
AY082804	BAPT	gene_TR2_173928	66.12	121	40	1	9	129	3	122	1e-41	166
AF193765	DBAT	gene_TR2_35662	76.92	104	23	1	45	147	5	108	2e-40	162
AF193765	DBAT	gene_TR2_114044	55.32	141	62	1	156	296	1	140	2e-40	162
AF466397	DBTNBT	gene_TR2_114044	50.71	140	69	0	157	296	1	140	1e-40	162
AF190130	TAT	gene_TR2_311685	52.24	134	64	0	167	300	10	143	5e-40	160
AF081514	GGPPS	gene_TR2_35508	39.78	274	160	5	121	392	44	314	6e-40	160
AY082804	BAPT	gene_TR2_114044	52.86	140	66	0	157	296	1	140	1e-39	159
AF081514	GGPPS	gene_TR2_5984	38.83	273	164	3	121	392	44	314	9e-40	159
AY082804	BAPT	gene_TR2_35662	72.48	109	28	2	41	148	1	108	2e-39	158
AF297618	TBT	gene_TR2_173928	62.1	124	45	1	1	124	1	122	8e-39	156
AF466397	DBTNBT	gene_TR2_35662	71.3	108	30	1	42	148	1	108	2e-38	155
AF081514	GGPPS	gene_TR2_3369	42.65	272	147	5	126	393	50	316	2e-38	155
AF190130	TAT	gene_TR2_114044	52.67	131	62	0	167	297	10	140	4e-38	154
AF193765	DBAT	gene_TR2_341809	69.09	110	34	0	9	118	11	120	2e-37	152
AF193765	DBAT	gene_TR2_347707	93.59	78	5	0	73	150	1	78	3e-37	151
AF190130	TAT	gene_TR2_35662	71.96	107	26	2	44	149	5	108	4e-37	151
AF297618	TBT	gene_TR2_243998	68	100	32	0	340	439	3	102	6e-37	150
AF466397	DBTNBT	gene_TR2_341809	61.67	120	45	1	1	119	1	120	2e-36	148
AF297618	TBT	gene_TR2_35662	68.18	110	32	2	35	143	1	108	4e-36	147
AF190130	TAT	gene_TR2_173928	56.8	125	48	2	6	130	4	122	1e-35	146
AF193765	DBAT	gene_TR2_173928	63.25	117	40	1	12	128	9	122	2e-35	145
AY056019	T13H	gene_TR2_353423	46.25	160	54	1	210	337	12	171	2e-34	142
AF081514	GGPPS	gene_TR2_14927	39.31	262	141	7	142	393	1	254	1e-34	142
AY582743	PAM	gene_TR2_8092	32.2	323	196	7	49	368	23	325	4e-34	142
AY582743	PAM	gene_TR2_123307	32.83	265	168	3	129	393	7	261	6e-34	141
AF190130	TAT	gene_TR2_341809	59.35	123	44	2	1	120	1	120	8e-34	140
AY082804	BAPT	gene_TR2_341809	60.66	122	43	3	1	119	1	120	1e-33	139
AY518383	T2H	gene_TR2_353423	43.27	171	65	1	209	347	1	171	2e-33	139
AY289209	T5H	gene_TR2_332896	65.93	91	31	0	397	487	30	120	6e-33	137
AY056019	T13H	gene_TR2_332896	58.7	92	38	0	383	474	30	121	2e-32	135
AF081514	GGPPS	gene_TR2_6488	40.67	268	154	5	126	391	31	295	3e-32	135
AY307951	T7H	gene_TR2_353423	43.2	169	64	1	214	350	1	169	7e-32	134
AY582743	PAM	gene_TR2_103865	32.89	298	180	6	77	372	4	283	1e-31	134
AY307951	T7H	gene_TR2_219059	100	62	0	0	338	399	1	62	7e-32	133
AF466397	DBTNBT	gene_TR2_173928	56.2	121	51	1	9	129	4	122	8e-32	133
AF081514	GGPPS	gene_TR2_24402	40.29	273	153	6	126	391	31	300	1e-31	132
AY582743	PAM	gene_TR2_89577	36.86	255	144	6	35	286	9	249	4e-31	132
AY518383	T2H	gene_TR2_332896	59.34	91	37	0	393	483	30	120	2e-30	129
AY082804	BAPT	gene_TR2_347707	72.73	77	21	0	74	150	1	77	9e-30	126
AF081514	GGPPS	gene_TR2_121835	42.2	218	118	3	121	334	52	265	2e-29	125
AY082804	BAPT	gene_TR2_243998	54.9	102	46	0	343	444	1	102	7e-28	120
AY307951	T7H	gene_TR2_332896	52.17	92	44	0	398	489	30	121	6e-28	120
AF190130	TAT	gene_TR2_81075	54.46	101	46	0	289	389	4	104	4e-27	118
AF190130	TAT	gene_TR2_347707	70.13	77	23	0	75	151	1	77	5e-27	117
AF297618	TBT	gene_TR2_81075	57.89	95	40	0	283	377	4	98	7e-27	117
AF297618	TBT	gene_TR2_347707	68.83	77	24	0	69	145	1	77	2e-26	115
AF081514	GGPPS	gene_TR2_38088	33.93	224	135	5	125	346	24	236	1e-26	115
AF297618	TBT	gene_TR2_341809	56.14	114	45	3	4	114	9	120	4e-26	114
AF318211	T10H	gene_TR2_332896	67.03	91	30	0	395	485	30	120	4e-25	111
AY582743	PAM	gene_TR2_265141	37.91	182	100	5	60	239	23	193	7e-25	111
AY289209	T5H	gene_TR2_18162	28.63	241	157	6	229	466	180	408	4e-25	111
AY364469	TS	gene_TR2_205230	47.37	114	53	3	107	213	13	126	1e-24	110
U48796	TS	gene_TR2_205230	47.37	114	53	3	107	213	13	126	1e-24	110
AF081514	GGPPS	gene_TR2_56510	32.38	210	128	5	139	347	55	251	6e-25	110
AF081514	GGPPS	gene_TR2_13569	32.38	210	128	5	139	347	55	251	9e-25	110
AF081514	GGPPS	gene_TR2_80659	32.38	210	128	5	139	347	55	251	1e-24	109
AF318211	T10H	gene_TR2_377157	35.9	156	100	0	99	254	12	167	3e-24	108
AY307951	T7H	gene_TR2_24364	29.82	228	148	6	253	477	46	264	4e-24	108
AY289209	T5H	gene_TR2_24364	29.57	230	150	5	250	476	44	264	2e-24	108
AY582743	PAM	gene_TR2_270185	39.5	200	110	2	100	299	1	189	1e-23	107
AF081514	GGPPS	gene_TR2_68165	32.38	210	128	5	139	347	55	251	6e-24	107
AY582743	PAM	gene_TR2_26563	30.46	302	182	9	31	329	45	321	2e-23	106
AY518383	T2H	gene_TR2_219059	71.43	63	18	0	333	395	1	63	3e-23	105
AF466397	DBTNBT	gene_TR2_81075	51.02	98	47	1	289	386	5	101	4e-23	104
AY289209	T5H	gene_TR2_219059	74.19	62	16	0	337	398	1	62	8e-23	103
AF190130	TAT	gene_TR2_243998	50	98	47	1	344	439	1	98	3e-22	101
AF081514	GGPPS	gene_TR2_13245	30.81	211	132	5	138	347	50	247	3e-22	101
AY307951	T7H	gene_TR2_18162	24.11	394	261	14	88	467	39	408	5e-22	101
AY056019	T13H	gene_TR2_377157	33.11	148	99	0	87	234	12	159	9e-22	100
AY289209	T5H	gene_TR2_377157	31.41	156	107	0	101	256	12	167	5e-22	100
AF466397	DBTNBT	gene_TR2_347707	62.82	78	29	0	74	151	1	78	1e-21	99.8
AF081514	GGPPS	gene_TR2_2042	30.84	214	136	3	134	347	36	237	1e-21	99.8
AY582743	PAM	gene_TR2_18907	28.44	225	151	4	274	498	36	250	1e-20	97.4
AF193765	DBAT	gene_TR2_81075	50	94	47	0	289	382	5	98	8e-21	97.1
AY307951	T7H	gene_TR2_40486	24.52	314	202	11	174	477	6	294	1e-20	96.7
AY364469	TS	gene_TR2_202667	45.63	103	51	2	532	632	1	100	2e-20	96.3
U48796	TS	gene_TR2_202667	45.63	103	51	2	532	632	1	100	2e-20	96.3
AY582743	PAM	gene_TR2_164515	33.94	221	125	8	31	246	10	214	2e-20	96.3
AY056019	T13H	gene_TR2_24364	29.09	220	145	4	235	452	43	253	2e-20	96.3
AY518383	T2H	gene_TR2_18162	28.5	193	132	3	271	462	221	408	1e-20	96.3
AF081514	GGPPS	gene_TR2_319447	36.72	177	110	2	176	351	2	177	2e-20	95.9
AY289209	T5H	gene_TR2_40486	24.83	302	195	10	173	466	6	283	3e-20	95.5
AY056019	T13H	gene_TR2_18162	23.41	410	274	14	57	452	25	408	3e-20	95.5
AY518383	T2H	gene_TR2_24364	29.27	205	138	5	271	472	64	264	5e-20	94.4
AF466397	DBTNBT	gene_TR2_243998	46.94	98	50	2	345	441	2	98	8e-20	93.6
AY582743	PAM	gene_TR2_74333	27.31	249	161	4	51	290	18	255	5e-19	92
AY307951	T7H	gene_TR2_39247	26.99	226	146	6	253	472	44	256	4e-19	91.7
AY307951	T7H	gene_TR2_258526	50	84	37	3	413	496	6	84	5e-19	91.3
AY056019	T13H	gene_TR2_40486	27.67	253	167	7	211	459	50	290	4e-19	91.3
AY289209	T5H	gene_TR2_74853	23.58	352	239	10	111	456	8	335	6e-19	90.9
AY518383	T2H	gene_TR2_258526	48.86	88	40	3	404	491	2	84	7e-19	90.5
AY289209	T5H	gene_TR2_39247	25.3	249	174	5	225	471	18	256	9e-19	90.5
AY056019	T13H	gene_TR2_219059	63.33	60	22	0	325	384	3	62	1e-18	90.1
AF081514	GGPPS	gene_TR2_102694	41.05	190	108	4	132	319	1	188	1e-18	89.4
AF081514	GGPPS	gene_TR2_142269	52.34	107	51	0	127	233	32	138	3e-18	88.6
AY056019	T13H	gene_TR2_258526	47.13	87	41	3	395	481	3	84	3e-18	88.6
AY518383	T2H	gene_TR2_377157	28.39	155	111	0	97	251	12	166	3e-18	88.6
AY289209	T5H	gene_TR2_35108	25.61	367	245	11	112	466	1	351	3e-18	88.6
AY056019	T13H	gene_TR2_57027	27.24	268	167	9	215	467	113	367	4e-18	88.2
AF081514	GGPPS	gene_TR2_67016	43.4	106	59	1	246	351	1	105	7e-18	87.4
AY307951	T7H	gene_TR2_74853	28.26	184	126	4	276	457	156	335	3e-17	85.1
AY056019	T13H	gene_TR2_86550	26.02	269	185	9	225	482	24	289	4e-17	84.7
AF318211	T10H	gene_TR2_18162	27.6	221	144	5	248	464	200	408	9e-17	84
AY518383	T2H	gene_TR2_40486	27.32	205	142	5	271	472	94	294	9e-17	83.6
AF193765	DBAT	gene_TR2_243998	44.68	94	52	0	346	439	4	97	1e-16	83.2
AY582743	PAM	gene_TR2_380610	34.73	167	81	3	44	191	5	162	5e-16	82
AY056019	T13H	gene_TR2_35108	29.11	237	146	9	239	468	150	371	3e-16	82
AY307951	T7H	gene_TR2_377157	28.05	164	116	1	96	257	4	167	3e-16	82
AF318211	T10H	gene_TR2_219059	70.21	47	14	0	350	396	16	62	4e-16	81.6
AY056019	T13H	gene_TR2_39247	26.36	220	151	5	235	452	41	251	4e-16	81.3
AY289209	T5H	gene_TR2_258526	48.81	84	38	3	412	495	6	84	2e-15	79.3
AY289209	T5H	gene_TR2_86550	26.77	254	164	12	235	473	19	265	3e-15	79
AY518383	T2H	gene_TR2_39247	25.63	199	142	4	271	467	62	256	2e-15	79
AY056019	T13H	gene_TR2_74853	22.73	352	242	10	97	442	8	335	4e-15	78.2
AF318211	T10H	gene_TR2_24364	28.7	230	152	5	248	474	44	264	6e-15	77.8
AY518383	T2H	gene_TR2_74853	26.36	258	173	8	204	452	86	335	6e-15	77.8
AY518383	T2H	gene_TR2_57027	25.59	211	139	8	271	474	165	364	9e-15	77
AY289209	T5H	gene_TR2_40195	29.17	192	131	4	306	494	6	195	1e-14	76.6
AY364469	TS	gene_TR2_244813	33.61	122	78	2	562	680	7	128	2e-14	76.3
U48796	TS	gene_TR2_244813	33.61	122	78	2	562	680	7	128	2e-14	76.3
AY307951	T7H	gene_TR2_219060	90.32	31	3	0	420	450	1	31	3e-14	75.5
AF081514	GGPPS	gene_TR2_45202	35.14	148	94	2	246	393	26	171	7e-14	73.9
AY518383	T2H	gene_TR2_35108	23.91	389	260	10	108	478	1	371	9e-14	73.9
AY289209	T5H	gene_TR2_57027	26.36	239	160	7	250	478	132	364	1e-13	73.6
AY289209	T5H	gene_TR2_1551	24.23	392	231	17	101	487	82	412	1e-13	73.6
AY289209	T5H	gene_TR2_61678	48.78	82	39	2	405	486	4	82	1e-13	73.2
AY364469	TS	gene_TR2_267285	40.95	105	59	2	578	679	5	109	2e-13	73.2
U48796	TS	gene_TR2_267285	40.95	105	59	2	578	679	5	109	2e-13	73.2
AY518383	T2H	gene_TR2_61678	46.25	80	40	2	401	480	4	80	2e-13	72.8
AY056019	T13H	gene_TR2_61678	43.53	85	45	2	391	475	4	85	2e-13	72.8
AF081514	GGPPS	gene_TR2_97123	32.67	150	91	3	198	347	1	140	2e-13	72.8
AY307951	T7H	gene_TR2_322862	27.46	142	101	1	319	460	1	140	2e-13	72.8
AY307951	T7H	gene_TR2_204736	27.22	180	113	5	253	427	44	210	2e-13	72.8
AY307951	T7H	gene_TR2_86550	24.9	253	176	8	253	494	37	286	2e-13	72.8
AY056019	T13H	gene_TR2_40195	28.42	190	127	6	292	476	6	191	2e-13	72.4
U48796	TS	gene_TR2_203723	36.9	84	53	0	681	764	7	90	5e-13	72
AY056019	T13H	gene_TR2_322862	28.17	142	100	2	304	445	1	140	3e-13	72
AY364469	TS	gene_TR2_203723	36.9	84	53	0	681	764	7	90	6e-13	71.6
AY307951	T7H	gene_TR2_89450	30.77	143	96	3	316	457	2	142	4e-13	71.6
AY056019	T13H	gene_TR2_9730	23.98	221	136	6	243	462	218	407	5e-13	71.2
AY582743	PAM	gene_TR2_158579	27.72	184	122	4	319	498	5	181	1e-12	70.9
AF318211	T10H	gene_TR2_40486	26.96	230	156	5	248	474	74	294	7e-13	70.9
AY289209	T5H	gene_TR2_9730	22.97	344	222	9	134	476	106	407	6e-13	70.9
AF081514	GGPPS	gene_TR2_70463	42.62	122	68	2	271	391	14	134	8e-13	70.5
AY364469	TS	gene_TR2_219292	34	100	65	1	763	862	2	100	1e-12	70.5
AY518383	T2H	gene_TR2_86550	26.32	228	147	9	257	469	44	265	1e-12	70.5
AY307951	T7H	gene_TR2_35108	25.94	239	159	9	232	467	128	351	1e-12	70.5
U48796	TS	gene_TR2_219292	34	100	65	1	763	862	2	100	1e-12	70.1
AF318211	T10H	gene_TR2_258526	46.97	66	33	2	428	493	21	84	1e-12	69.7
AY307951	T7H	gene_TR2_127782	26.67	150	109	1	319	468	1	149	2e-12	69.7
AY364469	TS	gene_TR2_277851	60.78	51	19	1	119	168	4	54	3e-12	69.3
AF193765	DBAT	gene_TR2_57835	38.35	133	72	5	19	146	13	140	2e-12	69.3
AY582743	PAM	gene_TR2_99552	34.43	122	78	2	378	497	1	122	3e-12	69.3
AY289209	T5H	gene_TR2_204736	26.11	203	139	4	225	426	18	210	2e-12	69.3
U48796	TS	gene_TR2_277851	58.82	51	20	1	119	168	4	54	4e-12	68.9
AF466397	DBTNBT	gene_TR2_57835	37.62	101	57	2	21	117	13	111	2e-12	68.9
AY056019	T13H	gene_TR2_80258	33.03	109	68	3	349	452	2	110	3e-12	68.9
AY289209	T5H	gene_TR2_89450	29.58	142	99	1	315	456	2	142	2e-12	68.9
AY289209	T5H	gene_TR2_225453	66.67	42	14	0	357	398	1	42	4e-12	68.6
U48796	TS	gene_TR2_212196	38.1	84	51	1	779	862	1	83	5e-12	68.6
AF318211	T10H	gene_TR2_86550	27.66	235	149	7	253	473	40	267	3e-12	68.6
AF081514	GGPPS	gene_TR2_268392	41.86	86	48	1	134	219	38	121	4e-12	68.2
AY364469	TS	gene_TR2_212196	38.1	84	51	1	779	862	1	83	6e-12	68.2
AF466397	DBTNBT	gene_TR2_293463	25.97	181	126	3	208	384	5	181	4e-12	68.2
AY056019	T13H	gene_TR2_225452	48.28	58	27	1	395	452	3	57	6e-12	67.8
AY056019	T13H	gene_TR2_63949	26.79	224	130	8	239	461	47	237	6e-12	67.8
AY307951	T7H	gene_TR2_225452	47.27	55	26	1	413	467	6	57	8e-12	67.4
AY518383	T2H	gene_TR2_89450	27.78	144	99	3	311	452	2	142	8e-12	67.4
AY518383	T2H	gene_TR2_322862	26.76	142	102	1	314	455	1	140	7e-12	67.4
AY582743	PAM	gene_TR2_25868	31.69	142	87	3	56	195	31	164	2e-11	67
AY518383	T2H	gene_TR2_225452	47.46	59	28	1	404	462	2	57	1e-11	66.6
AY364469	TS	gene_TR2_320152	34.02	97	63	1	765	860	24	120	2e-11	66.6
U48796	TS	gene_TR2_320152	34.02	97	63	1	765	860	24	120	2e-11	66.6
AY056019	T13H	gene_TR2_193853	29.85	134	87	2	308	441	10	136	1e-11	66.6
AY289209	T5H	gene_TR2_322862	28.06	139	98	2	321	459	4	140	1e-11	66.6
AY307951	T7H	gene_TR2_57027	25.71	245	170	7	235	475	127	363	1e-11	66.6
AY289209	T5H	gene_TR2_167606	25.27	182	127	4	275	455	2	175	1e-11	66.6
AY307951	T7H	gene_TR2_219058	100	30	0	0	306	335	1	30	2e-11	66.2
AY364469	TS	gene_TR2_76771	37.66	77	47	1	689	764	1	77	3e-11	66.2
U48796	TS	gene_TR2_76771	37.66	77	47	1	689	764	1	77	2e-11	66.2
AY307951	T7H	gene_TR2_9730	25.65	230	138	6	255	481	215	414	2e-11	66.2
AY056019	T13H	gene_TR2_225453	61.9	42	16	0	343	384	1	42	2e-11	65.9
AY056019	T13H	gene_TR2_89450	27.14	140	101	1	301	440	2	140	2e-11	65.9
AF318211	T10H	gene_TR2_39247	26.03	242	161	5	248	487	42	267	2e-11	65.9
AF318211	T10H	gene_TR2_225453	61.9	42	16	0	355	396	1	42	2e-11	65.5
AY056019	T13H	gene_TR2_202831	26.89	212	123	6	236	446	30	210	2e-11	65.5
AY518383	T2H	gene_TR2_39260	26.47	170	115	4	299	462	1	166	3e-11	65.5
AY289209	T5H	gene_TR2_193853	27.78	126	87	1	330	455	15	136	4e-11	65.1
AY289209	T5H	gene_TR2_8810	23.26	387	238	17	101	480	83	417	3e-11	65.1
AY307951	T7H	gene_TR2_193853	28.81	118	80	1	339	456	23	136	5e-11	64.7
AY307951	T7H	gene_TR2_39260	26.47	170	115	4	304	467	1	166	5e-11	64.7
AY056019	T13H	gene_TR2_274578	24.87	189	130	5	251	427	1	189	5e-11	64.7
AF297618	TBT	gene_TR2_114043	75	36	9	0	339	374	2	37	6e-11	64.3
AY307951	T7H	gene_TR2_88725	29.55	176	113	5	304	472	6	177	6e-11	64.3
AY289209	T5H	gene_TR2_224606	29.11	158	100	5	302	447	7	164	7e-11	64.3
AY289209	T5H	gene_TR2_8209	22.92	349	211	12	127	470	87	382	6e-11	64.3
AF297618	TBT	gene_TR2_57966	41.89	74	43	0	259	332	1	74	7e-11	63.9
U48796	TS	gene_TR2_51061	37.65	85	50	3	779	862	1	83	1e-10	63.9
AY582743	PAM	gene_TR2_174107	29.36	235	146	8	158	388	2	220	2e-10	63.9
AY307951	T7H	gene_TR2_40195	28.83	163	112	4	307	467	6	166	7e-11	63.9
AY307951	T7H	gene_TR2_225453	50	56	21	1	358	413	1	49	1e-10	63.5
AY364469	TS	gene_TR2_51061	37.65	85	50	3	779	862	1	83	1e-10	63.5
AF466397	DBTNBT	gene_TR2_57966	35.04	117	72	2	264	376	1	117	9e-11	63.5
AY056019	T13H	gene_TR2_61431	29.75	121	78	2	350	470	171	284	1e-10	63.5
AY518383	T2H	gene_TR2_40195	27.78	162	115	2	302	462	6	166	1e-10	63.5
AY056019	T13H	gene_TR2_204736	26.82	179	121	4	235	412	41	210	1e-10	63.5
AY056019	T13H	gene_TR2_8723	26.49	268	149	10	215	480	185	406	1e-10	63.5
AY289209	T5H	gene_TR2_127782	26	150	110	1	318	467	1	149	1e-10	63.5
AY289209	T5H	gene_TR2_11677	25.12	203	118	4	245	447	160	328	1e-10	63.5
AY289209	T5H	gene_TR2_72052	23.17	246	171	4	185	423	102	336	1e-10	63.5
AY289209	T5H	gene_TR2_225452	47.46	59	27	2	408	466	3	57	1e-10	63.2
AY307951	T7H	gene_TR2_61678	43.21	81	41	3	406	485	4	80	1e-10	63.2
AF297618	TBT	gene_TR2_57835	35.92	103	56	3	16	112	13	111	1e-10	63.2
AF190130	TAT	gene_TR2_57966	30	120	79	2	266	380	2	121	1e-10	63.2
AF318211	T10H	gene_TR2_74853	27.96	211	137	5	248	454	136	335	1e-10	63.2
AY289209	T5H	gene_TR2_88725	25.97	181	119	4	300	471	3	177	1e-10	63.2
AY364469	TS	gene_TR2_138329	38.67	75	46	0	689	763	1	75	3e-10	62.8
U48796	TS	gene_TR2_138329	38.67	75	46	0	689	763	1	75	3e-10	62.8
AF193765	DBAT	gene_TR2_57966	31.97	122	72	2	265	378	2	120	3e-10	62.4
AY056019	T13H	gene_TR2_224606	29.03	155	98	5	295	437	14	168	2e-10	62.4
AY289209	T5H	gene_TR2_274578	25.93	189	128	6	265	441	1	189	2e-10	62.4
AY518383	T2H	gene_TR2_127782	25.66	152	108	3	314	463	1	149	2e-10	62.4
AY289209	T5H	gene_TR2_62242	23.38	154	110	3	303	455	6	152	2e-10	62.4
AY289209	T5H	gene_TR2_141262	23.11	225	163	7	248	466	28	248	2e-10	62.4
AY082804	BAPT	gene_TR2_57835	38.82	85	51	1	63	147	57	140	3e-10	62
AY056019	T13H	gene_TR2_4966	24.68	235	136	8	224	456	185	380	3e-10	62
AY518383	T2H	gene_TR2_193853	29.66	118	79	1	334	451	23	136	4e-10	61.6
AY518383	T2H	gene_TR2_9730	26.34	205	118	5	249	451	214	387	4e-10	61.6
AY056019	T13H	gene_TR2_108667	23.55	259	154	6	215	472	42	257	4e-10	61.6
AY518383	T2H	gene_TR2_219060	74.19	31	8	0	415	445	1	31	6e-10	61.2
AY364469	TS	gene_TR2_50187	35.29	102	64	2	762	862	2	102	8e-10	61.2
U48796	TS	gene_TR2_50187	35.29	102	64	2	762	862	2	102	8e-10	61.2
AF318211	T10H	gene_TR2_9730	25	228	139	5	248	474	211	407	5e-10	61.2
AY307951	T7H	gene_TR2_167606	23.33	210	142	5	276	475	2	202	5e-10	61.2
AY056019	T13H	gene_TR2_1551	22.39	393	246	15	73	460	69	407	5e-10	61.2
AY289209	T5H	gene_TR2_80258	30.28	109	71	3	363	466	2	110	7e-10	60.8
AY307951	T7H	gene_TR2_359851	29.81	161	104	3	316	468	2	161	7e-10	60.8
AY056019	T13H	gene_TR2_359851	27.33	161	108	3	301	453	2	161	6e-10	60.8
AF318211	T10H	gene_TR2_35108	26.51	215	146	5	250	464	149	351	8e-10	60.8
AY307951	T7H	gene_TR2_62242	24.54	163	112	4	307	465	9	164	7e-10	60.8
AY289209	T5H	gene_TR2_3284	23.34	407	247	16	88	484	99	450	8e-10	60.8
AF297618	TBT	gene_TR2_52880	63.04	46	17	0	85	130	2	47	9e-10	60.5
AF318211	T10H	gene_TR2_61678	50	60	29	1	425	484	24	82	9e-10	60.5
AY518383	T2H	gene_TR2_204736	27.45	153	106	4	271	422	62	210	1e-09	60.5
AY056019	T13H	gene_TR2_11677	24.14	203	120	4	231	433	160	328	9e-10	60.5
AF318211	T10H	gene_TR2_40195	30.73	192	128	4	304	492	6	195	1e-09	60.1
AY056019	T13H	gene_TR2_127782	24.54	163	111	5	304	461	1	156	1e-09	60.1
AY307951	T7H	gene_TR2_202831	26.54	211	123	5	252	461	31	210	2e-09	59.7
AY289209	T5H	gene_TR2_63949	25.78	225	125	7	275	497	67	251	2e-09	59.7
AY518383	T2H	gene_TR2_88725	25.7	179	122	5	296	467	3	177	2e-09	59.7
AY056019	T13H	gene_TR2_107289	23.87	222	128	7	274	480	1	196	1e-09	59.7
AY056019	T13H	gene_TR2_141262	23.11	225	163	7	237	452	25	248	2e-09	59.7
AF190130	TAT	gene_TR2_293463	23.86	176	123	4	213	382	9	179	2e-09	59.3
AY518383	T2H	gene_TR2_167606	23.63	182	130	4	271	451	2	175	2e-09	59.3
AY518383	T2H	gene_TR2_225453	57.14	42	18	0	353	394	1	42	2e-09	58.9
AY289209	T5H	gene_TR2_29215	23.46	341	223	14	72	395	15	334	3e-09	58.9
AY289209	T5H	gene_TR2_39260	26	150	103	4	303	447	1	147	3e-09	58.5
AY518383	T2H	gene_TR2_11677	25.77	163	93	4	282	443	193	328	4e-09	58.5
AY289209	T5H	gene_TR2_17191	22.79	373	232	10	111	475	81	405	4e-09	58.5
AF318211	T10H	gene_TR2_225452	55.26	38	17	0	427	464	20	57	5e-09	58.2
AY056019	T13H	gene_TR2_39260	26.45	155	104	4	289	437	1	151	4e-09	58.2
AF297618	TBT	gene_TR2_293463	26.44	174	116	5	209	376	12	179	5e-09	58.2
AY307951	T7H	gene_TR2_63949	25.75	233	139	6	252	481	44	245	5e-09	58.2
AY082804	BAPT	gene_TR2_291343	50	66	28	3	50	113	5	67	5e-09	57.8
AF190130	TAT	gene_TR2_57835	34.65	101	64	2	18	118	13	111	6e-09	57.8
AF190130	TAT	gene_TR2_75718	27.5	120	80	2	208	320	1	120	5e-09	57.8
AY289209	T5H	gene_TR2_202831	26.2	187	107	6	275	460	54	210	6e-09	57.8
AF318211	T10H	gene_TR2_204736	25.95	158	107	3	248	404	42	190	6e-09	57.8
AY056019	T13H	gene_TR2_35529	25	240	138	7	231	470	142	339	5e-09	57.8
AY056019	T13H	gene_TR2_19070	24.43	221	133	4	229	449	217	403	5e-09	57.8
AY518383	T2H	gene_TR2_141262	23.74	198	145	5	270	462	52	248	6e-09	57.8
AF190130	TAT	gene_TR2_114043	62.86	35	13	0	344	378	1	35	7e-09	57.4
AF190130	TAT	gene_TR2_52880	60	45	18	0	91	135	2	46	7e-09	57.4
AY518383	T2H	gene_TR2_107289	25.28	178	104	3	284	453	1	157	8e-09	57.4
AY056019	T13H	gene_TR2_167606	24.32	185	125	5	260	440	1	174	7e-09	57.4
AY289209	T5H	gene_TR2_61431	22.8	250	159	6	236	484	68	284	8e-09	57.4
AY056019	T13H	gene_TR2_4845	24.79	242	137	9	236	476	189	386	1e-08	57
AF466397	DBTNBT	gene_TR2_114043	60	35	14	0	346	380	3	37	1e-08	56.6
AY056019	T13H	gene_TR2_12012	23.45	226	135	6	243	468	193	380	1e-08	56.6
AY289209	T5H	gene_TR2_41641	23.26	387	222	17	83	455	26	351	1e-08	56.6
AY082804	BAPT	gene_TR2_52880	60	45	18	0	90	134	2	46	2e-08	56.2
AY056019	T13H	gene_TR2_17191	21.12	393	257	10	97	484	81	425	2e-08	56.2
AF466397	DBTNBT	gene_TR2_291343	50	54	25	1	60	111	14	67	2e-08	55.8
AY289209	T5H	gene_TR2_323493	26.26	198	113	6	273	466	10	178	2e-08	55.8
AY518383	T2H	gene_TR2_274578	25.7	179	121	5	271	437	11	189	2e-08	55.8
AY307951	T7H	gene_TR2_35529	25.12	211	122	5	246	456	142	316	2e-08	55.8
AY056019	T13H	gene_TR2_102893	25.23	111	83	0	335	445	17	127	3e-08	55.5
AY056019	T13H	gene_TR2_219060	66.67	30	10	0	406	435	2	31	4e-08	55.1
AF193765	DBAT	gene_TR2_52880	57.78	45	19	0	89	133	2	46	4e-08	55.1
AY364469	TS	gene_TR2_94459	48.08	52	25	1	123	172	2	53	5e-08	55.1
AY056019	T13H	gene_TR2_218021	25.11	231	137	6	231	460	11	206	4e-08	55.1
AY307951	T7H	gene_TR2_274578	24.87	189	130	5	266	442	1	189	4e-08	55.1
AY364469	TS	gene_TR2_248145	70.59	34	10	0	351	384	21	54	7e-08	54.7
U48796	TS	gene_TR2_248145	70.59	34	10	0	351	384	21	54	7e-08	54.7
U48796	TS	gene_TR2_94459	48.08	52	25	1	123	172	2	53	7e-08	54.7
AY289209	T5H	gene_TR2_262297	35.42	96	57	3	363	454	3	97	5e-08	54.7
AY056019	T13H	gene_TR2_262297	30.84	107	71	2	349	452	3	109	4e-08	54.7
AY289209	T5H	gene_TR2_359851	27.67	159	106	3	316	466	3	160	5e-08	54.7
AY518383	T2H	gene_TR2_35529	26.54	211	119	5	241	451	142	316	5e-08	54.7
AF318211	T10H	gene_TR2_123455	25.68	148	68	1	188	335	1	106	5e-08	54.7
AY518383	T2H	gene_TR2_63949	25.66	226	132	7	255	476	52	245	5e-08	54.7
AY307951	T7H	gene_TR2_108667	22.83	219	133	4	238	456	50	232	5e-08	54.7
AY056019	T13H	gene_TR2_8810	21.88	393	248	16	73	460	70	408	4e-08	54.7
AY289209	T5H	gene_TR2_77045	21.24	339	212	13	143	475	26	315	6e-08	54.7
AY289209	T5H	gene_TR2_179759	25.19	135	98	3	366	498	12	145	7e-08	54.3
AY056019	T13H	gene_TR2_3284	24.58	240	141	9	238	470	244	450	6e-08	54.3
AY082804	BAPT	gene_TR2_293463	23.26	172	120	5	218	383	16	181	6e-08	54.3
AY364469	TS	gene_TR2_51060	32.91	79	50	1	688	766	3	78	1e-07	53.9
U48796	TS	gene_TR2_51060	32.91	79	50	1	688	766	3	78	1e-07	53.9
AY582743	PAM	gene_TR2_217438	30.41	148	98	3	351	496	1	145	1e-07	53.9
AF318211	T10H	gene_TR2_57027	24.81	266	168	9	228	476	114	364	8e-08	53.9
AY056019	T13H	gene_TR2_75265	24.58	240	143	8	228	466	67	269	8e-08	53.9
AF318211	T10H	gene_TR2_29215	23.53	357	237	13	64	404	9	345	8e-08	53.9
AY307951	T7H	gene_TR2_12012	23.08	234	148	5	264	496	192	394	8e-08	53.9
AY056019	T13H	gene_TR2_13711	22.19	347	222	12	120	461	105	408	7e-08	53.9
AY289209	T5H	gene_TR2_219058	79.31	29	6	0	306	334	2	30	1e-07	53.5
AY056019	T13H	gene_TR2_179759	27.54	138	97	3	349	484	9	145	1e-07	53.5
AY289209	T5H	gene_TR2_123455	24.32	148	70	1	190	337	1	106	1e-07	53.5
AY289209	T5H	gene_TR2_13471	22.58	217	135	7	263	479	207	390	1e-07	53.5
AY056019	T13H	gene_TR2_8479	20.16	258	167	6	212	468	161	380	1e-07	53.5
AY056019	T13H	gene_TR2_62242	27.88	104	68	2	350	450	65	164	1e-07	53.1
AY056019	T13H	gene_TR2_72052	24.1	195	133	4	217	409	155	336	1e-07	53.1
AY056019	T13H	gene_TR2_8209	23.98	221	129	7	232	452	197	378	1e-07	53.1
AY518383	T2H	gene_TR2_62242	23.84	151	107	3	302	451	9	152	1e-07	53.1
AY082804	BAPT	gene_TR2_57966	29.13	127	71	3	265	379	2	121	2e-07	52.8
AY056019	T13H	gene_TR2_123455	27.4	146	64	1	176	321	1	104	2e-07	52.8
AY056019	T13H	gene_TR2_322212	26.8	97	62	2	365	461	57	144	2e-07	52.8
AY289209	T5H	gene_TR2_8723	25.26	289	160	12	195	475	154	394	2e-07	52.8
AY056019	T13H	gene_TR2_88725	24.56	171	120	3	289	453	6	173	2e-07	52.8
AY289209	T5H	gene_TR2_108667	23.79	227	137	5	229	455	42	232	2e-07	52.8
AF318211	T10H	gene_TR2_72052	21.82	330	230	11	88	404	5	319	2e-07	52.8
AY289209	T5H	gene_TR2_219060	61.29	31	12	0	419	449	1	31	2e-07	52.4
AY518383	T2H	gene_TR2_80258	28.7	115	77	3	358	467	1	115	3e-07	52.4
AY289209	T5H	gene_TR2_20415	25.46	216	123	7	241	455	92	270	3e-07	52.4
AY518383	T2H	gene_TR2_202831	23.22	211	129	5	248	456	31	210	3e-07	52.4
AY289209	T5H	gene_TR2_4966	21.89	338	213	8	129	464	86	374	3e-07	52.4
AY289209	T5H	gene_TR2_13711	20.31	389	254	13	98	475	65	408	2e-07	52.4
AY289209	T5H	gene_TR2_8210	19.88	332	211	9	134	455	82	368	3e-07	52.4
AY056019	T13H	gene_TR2_28025	30.25	119	76	3	339	452	32	148	3e-07	52
AY307951	T7H	gene_TR2_11677	25.56	180	107	3	269	448	176	328	4e-07	52
AY307951	T7H	gene_TR2_3284	22.94	231	142	5	261	485	250	450	4e-07	52
AY307951	T7H	gene_TR2_141262	21.29	202	153	5	271	467	48	248	3e-07	52
AY056019	T13H	gene_TR2_58293	49.02	51	23	2	398	445	42	92	4e-07	51.6
AF193765	DBAT	gene_TR2_291343	43.08	65	33	2	50	112	5	67	4e-07	51.6
AY056019	T13H	gene_TR2_97297	32.71	107	70	1	349	453	4	110	4e-07	51.6
AY518383	T2H	gene_TR2_359851	30.71	140	86	5	321	451	12	149	4e-07	51.6
AY307951	T7H	gene_TR2_81085	29.47	95	62	1	390	479	1	95	4e-07	51.6
AY307951	T7H	gene_TR2_80258	29.06	117	74	4	364	473	2	116	4e-07	51.6
AY307951	T7H	gene_TR2_8723	25.11	227	134	5	230	456	185	375	4e-07	51.6
AY056019	T13H	gene_TR2_22213	24.58	240	143	8	228	466	149	351	4e-07	51.6
AY289209	T5H	gene_TR2_19988	22.03	227	137	8	262	484	82	272	4e-07	51.6
AY056019	T13H	gene_TR2_70506	32.58	89	52	1	351	439	40	120	6e-07	51.2
AF081514	GGPPS	gene_TR2_234896	32.14	84	55	1	132	215	34	115	5e-07	51.2
AY582743	PAM	gene_TR2_78119	26.34	205	129	8	25	220	19	210	9e-07	51.2
AY518383	T2H	gene_TR2_108667	23.29	219	132	4	233	451	50	232	5e-07	51.2
AY289209	T5H	gene_TR2_35529	22.39	259	155	7	218	476	124	336	5e-07	51.2
AF297618	TBT	gene_TR2_291343	48.21	56	25	2	55	108	14	67	7e-07	50.8
AY307951	T7H	gene_TR2_262297	28.1	121	83	3	364	480	3	123	6e-07	50.8
AY518383	T2H	gene_TR2_34256	25.27	182	103	6	272	451	206	356	7e-07	50.8
AY518383	T2H	gene_TR2_123455	20.95	148	75	1	186	333	1	106	7e-07	50.8
AY307951	T7H	gene_TR2_72052	20.7	256	165	7	186	424	102	336	8e-07	50.8
AF466397	DBTNBT	gene_TR2_382898	64.86	37	12	1	46	81	3	39	1e-06	50.4
AY082804	BAPT	gene_TR2_382898	62.16	37	14	0	45	81	3	39	1e-06	50.4
AY289209	T5H	gene_TR2_34256	26.99	163	104	6	298	455	204	356	9e-07	50.4
AY082804	BAPT	gene_TR2_75718	24.64	138	90	3	208	338	2	132	1e-06	50.4
AY518383	T2H	gene_TR2_20415	23.88	201	117	6	251	451	106	270	9e-07	50.4
AY056019	T13H	gene_TR2_77045	22.37	228	140	7	236	460	121	314	8e-07	50.4
AY518383	T2H	gene_TR2_72052	21.33	300	201	7	136	419	56	336	1e-06	50.4
AY307951	T7H	gene_TR2_8209	21.03	214	137	5	258	471	201	382	9e-07	50.4
AY518383	T2H	gene_TR2_219058	63.33	30	11	0	301	330	1	30	1e-06	50.1
AF081514	GGPPS	gene_TR2_45437	45.28	53	29	0	127	179	37	89	1e-06	50.1
AF081514	GGPPS	gene_TR2_41834	29.46	129	89	2	265	392	2	129	1e-06	50.1
AY289209	T5H	gene_TR2_142901	25.95	158	103	4	296	444	92	244	1e-06	50.1
AY289209	T5H	gene_TR2_102893	25.41	122	91	0	335	456	3	124	1e-06	50.1
AY056019	T13H	gene_TR2_41641	21.75	377	238	13	69	440	26	350	1e-06	50.1
AY364469	TS	gene_TR2_20875	56.76	37	16	0	351	387	26	62	2e-06	49.7
U48796	TS	gene_TR2_20875	56.76	37	16	0	351	387	26	62	2e-06	49.7
AY518383	T2H	gene_TR2_75585	26.63	184	101	5	238	420	178	328	2e-06	49.7
AY289209	T5H	gene_TR2_54947	26.02	196	115	4	273	468	213	378	2e-06	49.7
AY518383	T2H	gene_TR2_28025	25.62	121	79	4	349	462	32	148	2e-06	49.7
AY518383	T2H	gene_TR2_142901	25.13	195	129	5	253	438	56	242	1e-06	49.7
AF297618	TBT	gene_TR2_75718	23.58	123	87	2	202	317	1	123	2e-06	49.7
AY307951	T7H	gene_TR2_102893	27.93	111	80	0	350	460	17	127	2e-06	49.3
AY307951	T7H	gene_TR2_1551	25.91	220	128	10	266	481	228	416	2e-06	49.3
AY518383	T2H	gene_TR2_8723	25	228	133	5	225	451	185	375	2e-06	49.3
AY056019	T13H	gene_TR2_34256	24.64	207	126	5	261	466	204	381	2e-06	49.3
AY518383	T2H	gene_TR2_4845	23.79	206	120	6	282	486	217	386	2e-06	49.3
AY056019	T13H	gene_TR2_19988	21.88	224	139	7	245	464	75	266	2e-06	49.3
AY056019	T13H	gene_TR2_65618	21.17	222	138	5	229	450	129	313	2e-06	49.3
AY364469	TS	gene_TR2_213172	60	40	14	1	345	384	29	66	4e-06	48.9
U48796	TS	gene_TR2_213172	60	40	14	1	345	384	29	66	4e-06	48.9
AY289209	T5H	gene_TR2_4043	23.61	216	132	8	263	478	229	411	3e-06	48.9
AY518383	T2H	gene_TR2_8479	23.26	215	128	7	248	462	188	365	3e-06	48.9
AY518383	T2H	gene_TR2_75265	22.81	228	140	8	249	476	78	269	3e-06	48.9
AY289209	T5H	gene_TR2_19070	24.21	190	113	5	270	458	240	399	4e-06	48.5
AF318211	T10H	gene_TR2_8209	21.47	368	223	13	108	467	72	381	4e-06	48.5
AF190130	TAT	gene_TR2_291343	47.06	51	25	1	61	109	14	64	4e-06	48.1
AF081514	GGPPS	gene_TR2_145915	44.26	61	28	2	161	217	151	209	4e-06	48.1
AY307951	T7H	gene_TR2_28025	24.66	146	102	4	326	467	7	148	4e-06	48.1
AY289209	T5H	gene_TR2_77473	24.5	151	112	2	296	444	85	235	5e-06	48.1
AY307951	T7H	gene_TR2_8810	24.29	210	124	7	276	481	239	417	4e-06	48.1
AY056019	T13H	gene_TR2_323493	23.74	198	118	6	259	452	10	178	5e-06	48.1
AY056019	T13H	gene_TR2_57623	22.7	163	113	3	306	468	54	203	4e-06	48.1
AF081514	GGPPS	gene_TR2_58597	44.23	52	29	0	300	351	13	64	5e-06	47.8
AY056019	T13H	gene_TR2_253095	26.11	180	104	6	286	465	2	152	6e-06	47.8
AY056019	T13H	gene_TR2_15155	24.74	190	101	6	282	470	251	399	6e-06	47.8
AY307951	T7H	gene_TR2_19070	24.24	198	120	4	267	464	236	403	6e-06	47.8
AY518383	T2H	gene_TR2_12147	23.39	171	102	4	282	451	227	369	5e-06	47.8
AY289209	T5H	gene_TR2_70506	22.75	167	100	3	309	475	5	142	6e-06	47.8
AY518383	T2H	gene_TR2_12012	22.46	374	207	14	106	462	58	365	6e-06	47.8
AY518383	T2H	gene_TR2_102893	25.58	129	82	2	331	452	3	124	9e-06	47.4
AF297618	TBT	gene_TR2_318693	25	156	115	2	4	158	7	161	7e-06	47.4
AY289209	T5H	gene_TR2_8479	23.66	224	134	6	275	497	204	391	7e-06	47.4
AY289209	T5H	gene_TR2_12012	22.92	192	118	4	275	466	204	365	8e-06	47.4
AY518383	T2H	gene_TR2_22213	22.57	226	138	8	251	476	163	351	8e-06	47.4
AY289209	T5H	gene_TR2_27739	22.22	225	128	5	257	481	202	379	8e-06	47.4
AY056019	T13H	gene_TR2_54947	21.94	196	124	2	261	456	214	380	8e-06	47.4
AY056019	T13H	gene_TR2_88049	20.29	207	131	6	260	465	34	207	7e-06	47.4
AY307951	T7H	gene_TR2_117798	54.05	37	17	0	431	467	5	41	1e-05	47
AY289209	T5H	gene_TR2_97297	34.58	107	68	2	363	467	4	110	1e-05	47
AY518383	T2H	gene_TR2_81085	28.42	95	63	1	385	474	1	95	1e-05	47
AY082804	BAPT	gene_TR2_318693	27.14	140	101	1	9	147	6	145	1e-05	47
AY307951	T7H	gene_TR2_322212	27.05	122	76	5	364	481	40	152	1e-05	47
AY307951	T7H	gene_TR2_142901	25.47	161	96	4	299	445	94	244	1e-05	47
AY307951	T7H	gene_TR2_61431	23.86	176	106	5	310	485	137	284	1e-05	47
AY289209	T5H	gene_TR2_28025	23.84	151	103	5	322	466	4	148	1e-05	47
AY056019	T13H	gene_TR2_13471	23.44	192	115	5	274	465	231	390	1e-05	47
AY289209	T5H	gene_TR2_20051	23.04	217	146	5	258	467	172	374	1e-05	47
AY518383	T2H	gene_TR2_57623	22.86	210	143	6	271	478	11	203	9e-06	47
AY289209	T5H	gene_TR2_57623	22.11	190	130	5	298	482	27	203	1e-05	47
AY056019	T13H	gene_TR2_82562	21.43	224	136	6	228	450	87	271	1e-05	47
AY364469	TS	gene_TR2_296274	55.88	34	15	0	351	384	19	52	2e-05	46.6
U48796	TS	gene_TR2_296274	55.88	34	15	0	351	384	19	52	2e-05	46.6
AY056019	T13H	gene_TR2_161224	32.94	85	49	2	349	433	71	147	1e-05	46.6
AY307951	T7H	gene_TR2_283950	32.5	80	52	1	390	467	8	87	2e-05	46.6
AY056019	T13H	gene_TR2_29215	29.17	144	89	5	239	381	203	334	1e-05	46.6
AY289209	T5H	gene_TR2_322212	27.52	109	62	4	379	487	57	148	1e-05	46.6
AY518383	T2H	gene_TR2_224606	24.49	147	99	4	317	451	26	172	1e-05	46.6
AY307951	T7H	gene_TR2_75265	24.45	229	133	7	255	481	79	269	1e-05	46.6
AY056019	T13H	gene_TR2_54885	23.62	199	120	4	252	450	189	355	1e-05	46.6
AY307951	T7H	gene_TR2_224606	23.46	162	112	4	307	456	11	172	1e-05	46.6
AY289209	T5H	gene_TR2_16199	20.87	206	132	6	265	470	219	393	1e-05	46.6
AY056019	T13H	gene_TR2_117798	56.25	32	14	0	421	452	10	41	2e-05	46.2
AY307951	T7H	gene_TR2_161224	30.59	85	51	1	364	448	71	147	2e-05	46.2
AY307951	T7H	gene_TR2_19988	30.51	118	71	5	363	479	159	266	2e-05	46.2
AY518383	T2H	gene_TR2_362764	29.75	121	73	6	329	441	4	120	2e-05	46.2
AY056019	T13H	gene_TR2_358133	28.07	114	78	3	339	449	39	151	2e-05	46.2
AY307951	T7H	gene_TR2_358133	27.12	118	82	3	350	464	35	151	2e-05	46.2
AY307951	T7H	gene_TR2_17034	25	200	120	4	271	470	205	374	2e-05	46.2
AY518383	T2H	gene_TR2_19988	23.3	206	126	7	269	474	93	266	2e-05	46.2
AF318211	T10H	gene_TR2_108667	22.96	270	142	8	227	484	42	257	2e-05	46.2
U48796	TS	gene_TR2_78696	35.42	48	31	0	585	632	6	53	4e-05	45.8
AY518383	T2H	gene_TR2_262297	28.42	95	65	2	359	450	3	97	2e-05	45.8
AF193765	DBAT	gene_TR2_318693	26.22	164	116	3	1	162	1	161	2e-05	45.8
AY307951	T7H	gene_TR2_250073	26.19	84	58	1	393	472	2	85	2e-05	45.8
AY289209	T5H	gene_TR2_12147	23.93	117	76	2	366	482	286	389	2e-05	45.8
AY056019	T13H	gene_TR2_62322	22.86	210	131	6	257	466	153	331	3e-05	45.8
AY056019	T13H	gene_TR2_24929	22.67	225	137	6	231	455	182	369	2e-05	45.8
AY056019	T13H	gene_TR2_56051	21.56	218	128	8	257	470	189	367	2e-05	45.8
AY518383	T2H	gene_TR2_77473	21.43	224	161	5	231	439	11	234	3e-05	45.8
AY518383	T2H	gene_TR2_58293	37.25	51	31	1	402	451	36	86	3e-05	45.4
AY307951	T7H	gene_TR2_58293	36.36	55	34	1	407	460	36	90	3e-05	45.4
AY364469	TS	gene_TR2_78696	35.42	48	31	0	585	632	6	53	4e-05	45.4
AY056019	T13H	gene_TR2_81085	27.85	79	57	0	375	453	1	79	3e-05	45.4
AF318211	T10H	gene_TR2_353118	25.53	141	83	2	264	403	46	165	3e-05	45.4
AY289209	T5H	gene_TR2_253095	22.6	177	108	5	303	479	5	152	3e-05	45.4
AY289209	T5H	gene_TR2_324961	22.22	180	109	4	287	466	7	155	3e-05	45.4
AF193765	DBAT	gene_TR2_382898	59.46	37	14	1	45	80	3	39	4e-05	45.1
AY518383	T2H	gene_TR2_117798	56.25	32	14	0	431	462	10	41	3e-05	45.1
AF466397	DBTNBT	gene_TR2_99297	37.29	59	33	2	54	109	2	59	4e-05	45.1
AY056019	T13H	gene_TR2_142901	25.83	151	106	4	282	427	92	241	4e-05	45.1
AY518383	T2H	gene_TR2_24929	24.86	181	106	4	270	450	204	354	4e-05	45.1
AY307951	T7H	gene_TR2_77473	24.29	140	104	2	308	445	96	235	4e-05	45.1
AF318211	T10H	gene_TR2_13711	23.7	405	242	12	85	473	55	408	4e-05	45.1
AF318211	T10H	gene_TR2_41641	23.22	323	197	11	81	397	26	303	4e-05	45.1
AY307951	T7H	gene_TR2_125768	23.18	233	143	6	243	467	37	241	4e-05	45.1
AY056019	T13H	gene_TR2_43707	23.17	164	97	4	290	453	98	232	4e-05	45.1
AY307951	T7H	gene_TR2_323493	23.15	203	123	5	269	467	5	178	4e-05	45.1
AY289209	T5H	gene_TR2_107289	23.11	225	126	7	288	494	1	196	4e-05	45.1
AY289209	T5H	gene_TR2_72883	20.77	337	208	13	146	478	36	317	4e-05	45.1
AF466397	DBTNBT	gene_TR2_75718	27.47	91	48	2	252	324	53	143	5e-05	44.7
AY289209	T5H	gene_TR2_268817	25	184	123	6	134	316	17	186	5e-05	44.7
AY289209	T5H	gene_TR2_184492	24.7	166	95	5	288	452	5	141	5e-05	44.7
AY289209	T5H	gene_TR2_16913	23.98	196	117	7	275	469	210	374	5e-05	44.7
AY289209	T5H	gene_TR2_1248	22.05	331	205	9	134	455	82	368	6e-05	44.7
AY307951	T7H	gene_TR2_13711	21.76	262	158	10	217	475	190	407	5e-05	44.7
AY056019	T13H	gene_TR2_20441	21.71	152	111	2	35	183	8	154	5e-05	44.7
AF318211	T10H	gene_TR2_1248	21.34	328	211	7	132	453	82	368	5e-05	44.7
AY307951	T7H	gene_TR2_57623	20.45	176	130	2	286	461	19	184	5e-05	44.7
AY056019	T13H	gene_TR2_12147	20.42	240	136	8	220	440	165	368	4e-05	44.7
AY307951	T7H	gene_TR2_82562	19.9	206	134	5	266	471	103	277	6e-05	44.7
AF466397	DBTNBT	gene_TR2_52880	46.67	45	24	0	90	134	2	46	6e-05	44.3
AF297618	TBT	gene_TR2_378039	32.39	71	46	1	55	123	22	92	6e-05	44.3
AY082804	BAPT	gene_TR2_378039	32.35	68	44	1	43	108	5	72	7e-05	44.3
AF466397	DBTNBT	gene_TR2_378039	29.11	79	54	1	52	128	14	92	7e-05	44.3
AY307951	T7H	gene_TR2_362764	28.93	121	74	6	334	446	4	120	7e-05	44.3
AY307951	T7H	gene_TR2_54947	25.16	159	90	2	307	465	245	374	6e-05	44.3
AY056019	T13H	gene_TR2_184492	22.29	166	99	5	274	438	5	141	6e-05	44.3
AY082804	BAPT	gene_TR2_114043	43.24	37	21	0	343	379	1	37	9e-05	43.9
AF081514	GGPPS	gene_TR2_172690	33.8	71	47	0	277	347	1	71	8e-05	43.9
AY056019	T13H	gene_TR2_18250	32.14	56	38	0	78	133	22	77	9e-05	43.9
AY056019	T13H	gene_TR2_281024	30.23	86	44	3	347	431	92	162	8e-05	43.9
AF193765	DBAT	gene_TR2_378039	28.92	83	57	1	47	127	10	92	8e-05	43.9
AF318211	T10H	gene_TR2_55789	28.85	104	73	1	85	187	10	113	9e-05	43.9
AY289209	T5H	gene_TR2_308462	28.03	132	82	4	251	381	63	182	9e-05	43.9
AY307951	T7H	gene_TR2_179759	26.8	97	70	1	365	460	10	106	8e-05	43.9
AF318211	T10H	gene_TR2_142901	26.58	158	109	3	246	396	38	195	8e-05	43.9
AY307951	T7H	gene_TR2_107289	24.72	178	105	4	289	458	1	157	0.0001	43.9
AY518383	T2H	gene_TR2_61431	23.97	121	85	2	360	480	171	284	9e-05	43.9
AY307951	T7H	gene_TR2_56051	23.83	214	128	7	272	481	189	371	9e-05	43.9
AY518383	T2H	gene_TR2_77045	22.12	208	127	5	258	462	132	307	9e-05	43.9
AF318211	T10H	gene_TR2_363134	57.58	33	14	0	49	81	99	131	0.0001	43.5
AY056019	T13H	gene_TR2_308462	30.53	131	76	5	239	367	65	182	0.0001	43.5
AY056019	T13H	gene_TR2_25835	26.19	126	73	4	349	471	13	121	0.0001	43.5
AY518383	T2H	gene_TR2_179759	24.09	137	101	3	360	494	10	145	0.0001	43.5
AY518383	T2H	gene_TR2_4966	21.97	223	137	4	238	460	189	374	0.0001	43.5
AF318211	T10H	gene_TR2_28024	21.18	255	177	7	42	279	35	282	0.0001	43.5
AF081514	GGPPS	gene_TR2_32449	38.03	71	34	3	128	194	40	104	0.0001	43.1
AY364469	TS	gene_TR2_20873	35	60	35	2	436	493	3	60	0.0002	43.1
AF318211	T10H	gene_TR2_89450	28.87	142	100	1	313	454	2	142	0.0002	43.1
AF318211	T10H	gene_TR2_274578	27.78	144	94	4	268	402	6	148	0.0001	43.1
AY518383	T2H	gene_TR2_1551	27.59	87	55	1	376	462	322	400	0.0002	43.1
AY289209	T5H	gene_TR2_15155	26.23	122	79	3	352	473	285	395	0.0001	43.1
AY307951	T7H	gene_TR2_253095	25.15	167	93	7	304	468	5	141	0.0001	43.1
AY289209	T5H	gene_TR2_4845	24.58	118	74	4	366	482	276	379	0.0001	43.1
AY056019	T13H	gene_TR2_72883	23.79	206	113	7	277	477	161	327	0.0001	43.1
AY289209	T5H	gene_TR2_122320	22.78	237	152	10	96	327	54	264	0.0002	43.1
AY289209	T5H	gene_TR2_106926	21.69	189	119	3	291	479	4	163	0.0002	43.1
AY307951	T7H	gene_TR2_8479	21.34	239	146	5	264	496	192	394	0.0002	43.1
AY518383	T2H	gene_TR2_8209	18.52	324	209	10	147	466	110	382	0.0002	43.1
AF318211	T10H	gene_TR2_117798	53.12	32	15	0	433	464	10	41	0.0002	42.7
AF190130	TAT	gene_TR2_99297	35.63	87	45	4	66	148	16	95	0.0002	42.7
AY518383	T2H	gene_TR2_161224	30.95	84	50	1	360	443	72	147	0.0002	42.7
AF318211	T10H	gene_TR2_62242	26.32	95	60	2	362	453	65	152	0.0002	42.7
AY518383	T2H	gene_TR2_322212	25.71	105	69	2	359	462	40	136	0.0002	42.7
AF193765	DBAT	gene_TR2_293463	25	128	92	2	252	376	48	174	0.0002	42.7
AY307951	T7H	gene_TR2_22213	24.54	216	130	5	267	481	168	351	0.0002	42.7
AY307951	T7H	gene_TR2_17191	22.56	195	119	4	264	456	222	386	0.0002	42.7
AY307951	T7H	gene_TR2_20415	22.17	230	140	6	255	481	104	297	0.0002	42.7
AF318211	T10H	gene_TR2_219060	66.67	21	7	0	427	447	11	31	0.0002	42.4
AF318211	T10H	gene_TR2_308462	28.46	130	82	4	250	379	64	182	0.0002	42.4
AF466397	DBTNBT	gene_TR2_318693	27.18	103	73	2	4	105	2	103	0.0003	42.4
AF318211	T10H	gene_TR2_80258	25.66	113	79	2	362	469	3	115	0.0003	42.4
AY056019	T13H	gene_TR2_17034	25.12	215	128	6	243	454	189	373	0.0002	42.4
AY289209	T5H	gene_TR2_17034	24	200	122	6	270	469	205	374	0.0003	42.4
AF318211	T10H	gene_TR2_167606	23.96	192	139	2	273	464	2	186	0.0003	42.4
AF193765	DBAT	gene_TR2_114043	61.54	26	10	0	352	377	10	35	0.0003	42
AY289209	T5H	gene_TR2_358133	30.28	109	62	6	353	453	39	141	0.0004	42
AY289209	T5H	gene_TR2_362764	27.64	123	75	6	333	446	4	121	0.0004	42
AF318211	T10H	gene_TR2_20441	25.86	116	62	4	47	151	8	110	0.0003	42
AY056019	T13H	gene_TR2_250073	25	80	56	1	378	453	2	81	0.0003	42
AF318211	T10H	gene_TR2_141262	22.05	254	183	9	220	464	1	248	0.0004	42
AY289209	T5H	gene_TR2_8246	21.26	207	133	4	278	484	217	393	0.0003	42
AY518383	T2H	gene_TR2_56051	21	200	124	6	265	462	188	355	0.0003	42
AY307951	T7H	gene_TR2_123455	19.59	148	77	1	191	338	1	106	0.0003	42
AF297618	TBT	gene_TR2_382898	50	40	19	1	37	76	1	39	0.0004	41.6
AY056019	T13H	gene_TR2_336128	38.3	47	27	1	390	434	6	52	0.0004	41.6
U48796	TS	gene_TR2_20873	35	60	35	2	436	493	3	60	0.0006	41.6
AY056019	T13H	gene_TR2_293035	29.03	93	58	4	289	378	1	88	0.0004	41.6
AY056019	T13H	gene_TR2_81186	21.46	205	126	3	235	439	152	321	0.0004	41.6
AF318211	T10H	gene_TR2_219058	65.52	29	10	0	304	332	2	30	0.0006	41.2
AY364469	TS	gene_TR2_217882	48.78	41	17	1	384	424	16	52	0.001	41.2
AY082804	BAPT	gene_TR2_99297	37.78	45	27	1	63	107	14	57	0.0006	41.2
AF081514	GGPPS	gene_TR2_221133	36.07	61	39	0	290	350	66	126	0.0005	41.2
AY289209	T5H	gene_TR2_353118	28.69	122	65	3	275	395	55	155	0.0006	41.2
AY056019	T13H	gene_TR2_126648	27.78	126	74	5	349	472	20	130	0.0005	41.2
AF466397	DBTNBT	gene_TR2_297280	26.88	93	55	2	291	377	6	91	0.0005	41.2
AY307951	T7H	gene_TR2_81186	21.95	205	132	3	250	454	145	321	0.0006	41.2
AY289209	T5H	gene_TR2_103717	21.05	247	166	7	134	370	55	282	0.0005	41.2
AY056019	T13H	gene_TR2_125768	20.59	204	134	4	250	453	67	242	0.0005	41.2
AY289209	T5H	gene_TR2_117798	50	32	16	0	435	466	10	41	0.0008	40.8
AY289209	T5H	gene_TR2_18250	28.4	81	52	2	66	146	2	76	0.0008	40.8
AY289209	T5H	gene_TR2_44795	24.54	163	103	4	280	438	71	217	0.0008	40.8
AY307951	T7H	gene_TR2_16913	24.5	200	121	5	271	470	205	374	0.0007	40.8
AY307951	T7H	gene_TR2_77045	24.37	197	110	9	276	467	145	307	0.0007	40.8
AY307951	T7H	gene_TR2_41004	22.22	198	124	4	269	465	167	335	0.0007	40.8
AY056019	T13H	gene_TR2_127948	40.91	44	23	1	27	70	18	58	0.001	40.4
AF081514	GGPPS	gene_TR2_284468	34.29	70	44	1	278	347	8	75	0.0008	40.4
AY518383	T2H	gene_TR2_347668	28.57	63	45	0	270	332	87	149	0.001	40.4
AY518383	T2H	gene_TR2_293035	26.09	92	62	3	299	388	1	88	0.001	40.4
AF318211	T10H	gene_TR2_179759	23.57	140	100	4	361	496	9	145	0.001	40.4
AY289209	T5H	gene_TR2_363134	54.84	31	14	0	53	83	101	131	0.001	40
AF318211	T10H	gene_TR2_18250	30.88	68	43	1	78	145	14	77	0.001	40
AY307951	T7H	gene_TR2_34256	24.18	244	145	8	225	456	141	356	0.001	40
AY056019	T13H	gene_TR2_268817	23.5	183	127	4	120	302	17	186	0.001	40
AY518383	T2H	gene_TR2_29215	21.8	344	237	10	62	391	9	334	0.001	40
AF190130	TAT	gene_TR2_382898	51.28	39	17	1	44	82	3	39	0.002	39.7
AF297618	TBT	gene_TR2_99297	39.13	46	27	1	57	102	13	57	0.002	39.7
AY289209	T5H	gene_TR2_81085	26.58	79	58	0	389	467	1	79	0.002	39.7
AF318211	T10H	gene_TR2_8723	25.29	170	98	3	227	396	185	325	0.002	39.7
AY307951	T7H	gene_TR2_24929	25.12	211	124	5	257	463	186	366	0.002	39.7
AY307951	T7H	gene_TR2_4966	23.21	224	133	6	243	465	189	374	0.002	39.7
AF318211	T10H	gene_TR2_224606	21.69	166	118	3	300	453	7	172	0.002	39.7
AY056019	T13H	gene_TR2_55789	27.55	98	70	1	72	168	9	106	0.002	39.3
AY518383	T2H	gene_TR2_19070	22.27	211	127	4	249	459	230	403	0.002	39.3
AF193765	DBAT	gene_TR2_368861	37.5	56	31	3	161	212	2	57	0.003	38.9
AY307951	T7H	gene_TR2_29215	19.1	335	233	9	92	408	32	346	0.003	38.9
